# Supplementary material for: Response of Submerged Macrophyte Communities to External and Internal Restoration Measures in North Temperate Shallow Lakes
Source: Front Plant Sci. 2018 Feb 19;9:194. doi: 10.3389/fpls.2018.00194 (PMC5826081; doi:10.3389/fpls.2018.00194)
Supplement: Supplementary file 1 [file DataSheet1.ZIP]

Archive with 1 entries (1 files):
- PL613162_Periphyton(1).datm
