# Supplementary material for: Response of Submerged Macrophyte Communities to External and Internal Restoration Measures in North Temperate Shallow Lakes
Source: Front Plant Sci. 2018 Feb 19;9:194. doi: 10.3389/fpls.2018.00194 (PMC5826081; doi:10.3389/fpls.2018.00194)
Supplement: Supplementary file 1 [file DataSheet1.ZIP › PL613162_Periphyton(1).datm]

<metadata>
Key	Value
DATM version	0.00.02
Model filename	PL613162_Periphyton
Model type	ODE
Model description	PCLake_with_periphyton
Model developer	Janss_2005
Model key publication	
Model publication year	
Model wikipedia page	
Model programmer	Sven_Teurlincx_and_Annette_Janssen

<states>
name	description	unit	value	value_turbid	value_clear
_sDepthW_	Depth_of_lake_water	m	10	10	12.9174
_sNH4W_	N_in_NH4_in_lake_water	gN/m3	2	2	3.16455
_sNO3W_	N_in_NO3_in_lake_water	gN/m3	0.05	0.05	0.059622
_sPO4W_	P_in_PO4_in_lake_water	gP/m3	0.005	0.005	0.008784
_sPAIMW_	P_adsorbed_onto_IM_in_lake_water	gP/m3	0.02	0.02	0.147208
_sSiO2W_	Dissolved_Si_in_lake_water	gSi/m3	5	5	3.84865
_sO2W_	Oxygen_in_lake_water	gO2/m3	0.5	0.5	0.414496
_sDDetW_	Detritus_DW_in_lake_water	gDW/m3	0.05	0.05	0.017542
_sNDetW_	Detritus_N_in_lake_water	gN/m3	0.005	0.005	0.001836
_sPDetW_	Detritus_P_in_lake_water	gP/m3	0.5	0.5	0.011322
_sSiDetW_	Detritus_Si_in_lake_water	gSi/m3	0.05	0.05	0.000876
_sDIMW_	Inorganic_matter_in_lake_water	gDIM/m3	0.005	0.005	0.000128
_sDDiatW_	Diatoms_DW_in_lake_water	gDW/m3	3	3	0.028096
_sNDiatW_	Diatoms_N_in_lake_water	gN/m3	0.3	0.3	0.003562
_sPDiatW_	Diatoms_P_in_lake_water	gP/m3	0.03	0.03	0.000663
_sDGrenW_	Green_algae_DW_in_lake_water	gDW/m3	0.05	0.05	0.199642
_sNGrenW_	Green_algae_N_in_lake_water	gN/m3	0.0035	0.0035	0.009898
_sPGrenW_	Green_algae_P_in_lake_water	gP/m3	0.0005	0.0005	0.001371
_sDBlueW_	Blue-greens_DW_in_lake_water	gDW/m3	2	2	2.88693
_sNBlueW_	Blue-greens_N_in_lake_water	gN/m3	0.5	0.5	0.353491
_sPBlueW_	Blue-greens_P_in_lake_water	gP/m3	0.2	0.2	0.295867
_sDZoo_	Zooplankton_DW_in_lake_water	gDW/m3	0.05	0.05	0.035813
_sNZoo_	Zooplankton_N_in_lake_water	gN/m3	0.044	0.044	0.056529
_sPZoo_	Zooplankton_P_in_lake_water	gP/m3	0.011	0.011	0.007407
_sDFiAd_	Adult_fish_DW_in_lake_water	gDW/m2	0.01	0.01	0.075533
_sDFiJv_	Young_fish_DW_in_lake_water	gDW/m2	0.02	0.02	0.037803
_sNFiAd_	Adult_fish_N_in_lake_water	gN/m2	0.002	0.002	0.025571
_sNFiJv_	Young_fish_N_in_lake_water	gN/m2	0.1817	0.1817	0.019958
_sPFiAd_	Adult_fish_P_in_lake_water	gP/m2	17.9886	17.9886	2.02023
_sPFiJv_	Young_fish_P_in_lake_water	gP/m2	181.703	181.703	474.522
_sDPisc_	Predatory_fish_DW_in_lake_water	gDW/m2	4.54258	4.54258	6.05322
_sNH4S_	N_in_NH4_in_lake_sediment_pore_water	gN/m2	0.45426	0.45426	0.997002
_sNO3S_	N_in_NO3_in_lake_sediment_pore_water	gN/m2	1.81703	1.81703	14.4451
_sPO4S_	P_in_PO4_in_lake_sediment_pore_water	gP/m2	3452.36	3452.36	3719.32
_sPAIMS_	P_adsorbed_onto_IM_in_lake_sediment	gP/m2	172.618	172.618	166.104
_sDDetS_	Detritus_DW_in_lake_sediment	gDW/m2	17.2618	17.2618	16.9661
_sNDetS_	Detritus_N_in_lake_sediment	gN/m2	32706.5	32706.5	31706.9
_sPDetS_	Detritus_P_in_lake_sediment	gP/m2	0.001	0.001	0.204502
_sSiDetS_	Detritus_Si_in_lake_sediment	gSi/m2	0.0001	0.0001	0.009142
_sDHumS_	Humus_DW_in_lake_sediment	gDW/m2	0.00001	0.00001	0.000934
_sNHumS_	Humus_N_in_lake_sediment	gN/m2	0.001	0.001	0.003081
_sPHumS_	Humus_P_in_lake_sediment	gP/m2	0.0001	0.0001	0.000246
_sDIMS_	Inorganic_matter_in_lake_sediment	gDIM/m2	0.00001	0.00001	0.0000355
_sDDiatS_	Diatoms_DW_on_lake_sediment	gDW/m2	0.001	0.001	0.00149
_sNDiatS_	Diatoms_N_on_lake_sediment	gN/m2	0.0001	0.0001	0.000189
_sPDiatS_	Diatoms_P_on_lake_sediment	gP/m2	0.00001	0.00001	0.0000352
_sDGrenS_	Green_algae_DW_on_lake_sediment	gDW/m2	1	1	21.2055
_sNGrenS_	Green_algae_N_on_lake_sediment	gN/m2	0.02	0.02	0.740716
_sPGrenS_	Green_algae_P_on_lake_sediment	gP/m2	0.002	0.002	0.074054
_sDBlueS_	Blue-greens_DW_on_lake_sediment	gDW/m2	1	1	2.4032
_sNBlueS_	Blue-greens_N_on_lake_sediment	gN/m2	0.07	0.07	0.108189
_sPBlueS_	Blue-greens_P_on_lake_sediment	gP/m2	0.01	0.01	0.017803
_sDVeg_	Vegetation_DW_in_lake_water	gDW/m2	0.5	0.5	0.5
_sNVeg_	Vegetation_N_in_lake_water	gN/m2	0.1	0.1	0.1
_sPVeg_	Vegetation_P_in_lake_water	gP/m2	0.1	0.1	0.1
_sDBent_	Zoobenthos_DW_in_lake_sediment	gDW/m2	0.01	0.01	0.01
_sNBent_	Zoobenthos_N_in_lake_sediment	gN/m2	0	0	0
_sPBent_	Zoobenthos_P_in_lake_sediment	gP/m2	3	3	3
_sDepthWM_	Depth_of_marsh_water	m	10	10	10
_sNH4WM_	N_in_NH4_in_marsh_water	gN/m3	2	2	2
_sNO3WM_	N_in_NO3_in_marsh_water	gN/m3	0.05	0.05	0.05
_sPO4WM_	P_in_PO4_in_marsh_water	gP/m3	0.005	0.005	0.005
_sPAIMWM_	P_adsorbed_onto_IM_in_marsh_water	gP/m3	0.02	0.02	0.02
_sSiO2WM_	Dissolved_Si_in_marsh_water	gSi/m3	5	5	3.84865
_sO2WM_	Oxygen_in_marsh_water	gO2/m3	0.5	0.5	0.5
_sDDetWM_	Detritus_DW_in_marsh_water	gDW/m3	0.05	0.05	0.05
_sNDetWM_	Detritus_N_in_marsh_water	gN/m3	0.005	0.005	0.005
_sPDetWM_	Detritus_P_in_marsh_water	gP/m3	0.5	0.5	0.5
_sSiDetWM_	Detritus_Si_in_marsh_water	gSi/m3	0.05	0.05	0.05
_sDIMWM_	Inorganic_matter_in_marsh_water	gDIM/m3	0.005	0.005	0.005
_sDDiatWM_	Diatoms_DW_in_marsh_water	gDW/m3	3	3	3
_sNDiatWM_	Diatoms_N_in_marsh_water	gN/m3	0.3	0.3	0.3
_sPDiatWM_	Diatoms_P_in_marsh_water	gP/m3	0.03	0.03	0.03
_sDGrenWM_	Green_algae_DW_in_marsh_water	gDW/m3	0.05	0.05	0.05
_sNGrenWM_	Green_algae_N_in_marsh_water	gN/m3	0.0035	0.0035	0.0035
_sPGrenWM_	Green_algae_P_in_marsh_water	gP/m3	0.0005	0.0005	0.0005
_sDBlueWM_	Blue-greens_DW_in_marsh_water	gDW/m3	1	1	1
_sNBlueWM_	Blue-greens_N_in_marsh_water	gN/m3	0.01	0.01	0.01
_sPBlueWM_	Blue-greens_P_in_marsh_water	gP/m3	0.1817	0.1817	0.181703
_sDZooM_	Zooplankton_DW_in_marsh_water	gDW/m3	17.9886	17.9886	17.9886
_sNZooM_	Zooplankton_N_in_marsh_water	gN/m3	181.703	181.703	181.703
_sPZooM_	Zooplankton_P_in_marsh_water	gP/m3	4.54258	4.54258	4.54258
_sNH4SM_	N_in_NH4_in_marsh_sediment_pore_water	gN/m2	0.45426	0.45426	0.454258
_sNO3SM_	N_in_NO3_in_marsh_sediment_pore_water	gN/m2	1.81703	1.81703	1.81703
_sPO4SM_	P_in_PO4_in_marsh_sediment_pore_water	gP/m2	3452.36	3452.36	3452.36
_sPAIMSM_	P_adsorbed_onto_IM_in_marsh_sediment	gP/m2	172.618	172.618	172.618
_sDDetSM_	Detritus_DW_in_marsh_sediment	gDW/m2	17.2618	17.2618	17.2618
_sNDetSM_	Detritus_N_in_marsh_sediment	gN/m2	32706.5	32706.5	32706.5
_sPDetSM_	Detritus_P_in_marsh_sediment	gP/m2	5000	5000	5000
_sSiDetSM_	Detritus_Si_in_marsh_sediment	gSi/m2	1000	1000	1000
_sDHumSM_	Humus_DW_in_marsh_sediment	gDW/m2	100	100	100
_sNHumSM_	Humus_N_in_marsh_sediment	gN/m2	20	20	20
_sPHumSM_	Humus_Pin_marsh_sediment	gP/m2	10	10	10
_sDIMSM_	Inorganic_matter_in_marsh_sediment	gDIM/m2	2	2	2
_sDRootPhra_	Root_biomass_DW_in_marsh_sediment	gDW/m2	36367.21	36367.21	44412.5
_sDShootPhra_	Shoot_biomass_DW_in_marsh_water	gDW/m2	178.8307	178.8307	233.735
_sNRootPhra_	Root_biomass_N_in_marsh_sediment	gN/m2	36.06459	36.06459	29.9042
_sNShootPhra_	Shoot_biomass_N_in_marsh_water	gN/m2	8.00718	8.00718	23.0079
_sPRootPhra_	Root_biomass_P_in_marsh_sediment	gP/m2			
_sPShootPhra_	Shoot_biomass_P_in_marsh_water	gP/m2			
_sDExtTotT_	Total_amount_of_DW_moved_into_or_out_from_the_system	gDW/m2			
_sNExtTotT_	Total_amount_of_N_moved_into_or_out_from_the_system	gN/m2			
_sPExtTotT_	Total_amount_of_P_moved_into_or_out_from_the_system	gP/m2			
_sSiExtTotT_	Total_amount_of_Si_moved_into_or_out_from_the_system	gSi/m2			

<parameters>
name	description	unit	value
_InitCalc_	If_T_skip_calculation_of_initial_values_used_in_case_of_REINIT_command	-	0
_ConstDepth_	If_T_water_depth_kept_constant_by_daily_dredging	-	1
_InclTran_	transport_processes	-	1
_InclPhytS_	Include_phytoplankton_module	-	1
_InclBed_	Include_vegetation_module	-	1
_InclWeb_	Include_food_web_module	-	1
_InclMarsh_	Include_marsh_zone	-	1
_InclSeason_	Include_season	-	1
_ReadTemp_	If_TRUE_use_measured_time-series_of_water_temperature_otherwise_sinus	-	0
_ReadLOut_	If_TRUE_use_measured_time-series_of_light_otherwise_sinus	-	0
_ReadVWind_	If_TRUE_use_measured_time-series_of_wind_otherwise_constant	-	0
_ReadQIn_	If_TRUE_use_measured_time-series_of_inflow_otherwise_constant	-	0
_ReadQOut_	If_TRUE_use_measured_time-series_of_inflow_otherwise_constant	-	0
_ReadQEv_	If_TRUE_use_measured_time-series_of_evaporation_otherwise_constant	-	0
_ReadPLoad_	If_TRUE_use_measured_time-series_of_P_loading_otherwise_constant	-	1
_ReadNLoad_	If_TRUE_use_measured_time-series_of_N_loading_otherwise_constant	-	0
_ReadNutFrac_	If_TRUE_use_measured_time-series_of_loading_with_diff_nutrient_fractions	-	0
_ReadPLoadPhyt_	If_TRUE_use_measured_time-series_of_P_loading_algal_input_otherwise_constant	-	0
_ReadDLoadDet_	If_TRUE_use_measured_time-series_of_DDet_loading_otherwise_constant	-	0
_ReadDLoadIM_	If_TRUE_use_measured_time-series_of_DIM_loading_otherwise_constant	-	0
_UseSeasonLoad_	If_TRUE_use_different_inflow_and_loading_for_summer_and_winter_periods	-	0
_UsePulseLoad_	If_TRUE_use_a_pulse-wise_nutrient_loading	-	0
_UsePowerVeg_	If_TRUE_use_a_power_function_for_vegegation_else_use_exponental_function	-	0
_UsePeri_	If_TRUE_use_a_periphyton_is_used	-	1
_mTemp_	measured_time-series_of_water_temperature	oC	0
_mLOut_	measured_time-series_of_light	W/m2	0
_mVWind_	measured_time-series_of_wind	m/s	0
_mQIn_	use_measured_time-series_of_inflow	mm/day	0
_mQOut_	use_measured_time-series_of_outflow	mm/day	0
_mQEv_	use_measured_time-series_of_evaporation	mm/day	0
_mPLoad_	use_measured_time-series_of_P_loading	gP/m2/day	0.00105
_mPLoadPO4_	use_measured_time-series_of_PO4_loading	gP/m2/day	0
_mPLoadOrg_	use_measured_time-series_of_loading_P_bound_to_org_matter	gP/m2/day	0
_mPLoadPhytTot_	use_measured_time-series_of_P_loading_algal_input	gP/m2/day	0
_mNLoad_	use_measured_time-series_of_N_loading	gN/m2/day	0
_mNLoadNH4_	use_measured_time-series_of_NH4_loading	gN/m2/day	0
_mNLoadNO3_	use_measured_time-series_of_NO3_loading	gN/m2/day	0
_mNLoadOrg_	use_measured_time-series_of_loading_N_bound_to_org_matter	gN/m2/day	0
_mDLoadDet_	use_measured_time-series_of_Detritus_loading	gDW/m2/day	0
_mDLoadIM_	use_measured_time-series_of_loading_of_DW_of_inorg_matter	gDW/m2/day	0
_BeginTime_	begintime	day	0
_EndTime_	(=1_year)	day	365
_YearZero_	Note_also__Day_no_1_=_1_Jan_of_this_year	-	0
_cFetch_	wind_fetch	m	1000
_fMarsh_	relative_marsh_area	m2_marsh/m2_lake	0
_fLutum_	lutum_content_of_inorg_matter	-	0.1
_fFeDIM_	Fe_content_of_inorg_matter	gFe/gDW	0.01
_fAlDIM_	Al_content_of_inorg_matter	gAl/gDW	0.01
_cTmAve_	average_water_temperature	oC	12
_cTmVar_	annual_water_temperature_variation	oC	10
_cTimeLag_	time_lag_for_temperature	day	40
_cVWind_	average_wind_speed	m/s	5
_cQInf_	infiltration_rate	mm/day	0
_cPBackLoad_	Background_P_loading	gP/m2/d	0
_cNBackLoad_	Background_N_loading	gP/m2/d	0
_cLDayAve_	annual_average_radiation	J/m2/day	10000000
_cLDayVar_	annual_variation_in_radiation	J/m2/day	8000000
_cfDayAve_	average_day_length	-	0.5
_cfDayVar_	annual_variation_in_day_length	-	0.2
_fRefl_	the_fraction_photosynthetically_active_radiation_reflected_at_the_surface	-	0.2
_cExtWat_	background_extinction	m-1	0.5
_cDredInterval_	dredging_interval	y	9999000
_cDredStart_	first_dredging_year_(should_be_n_times__cDredInterval_)	y	9999000
_cDepthRef_	reference_water_depth_for_dredging	m	1E-28
_cLengDred_	length_of_dredging_period	day	10
_fEffDred_	dredging_efficiency_(<10)	-	0.95
_fEffDredBent_	dredging_efficiency_for_zoobenthos_(<10)	-	0.5
_fPAR_	fraction_photosynthetically_active_radiation_(PAR)	-	0.48
_cExtSpDet_	specific_extinction_detritus	m2/gDW	0.15
_cExtSpIM_	specific_extinction_inert_matter	m2/gDW	0.05
_fDTotS0_	initial_dry-weight_fraction_in_sediment	g_solid/g_sediment	0.3
_fDOrgS0_	initial_organic_fraction_of_sediment_DW	g/g	0.1
_fDDetS0_	initial_detritus_fraction_of_sediment_organic_matter	g/g	0.05
_fSedPhyt0_	Fraction_diatoms_DW_on_lake_sediment	g/g	0.01
_fPInorgS0_	initial_inorg_P_fraction_in_sed	gP/gDW	0.0005
_fPAdsS0_	initial_adsorbed_fraction_of_inorg_P_in_sed	-	0.99
_cPDDet0_	initial_P_fraction_in_detritus	gP/gDW_Detritus	0.0025
_cNDDet0_	initial_N_fraction_in_detritus	gN/gDW_Detritus	0.025
_cSiDDet0_	initial_Si_fraction_in_detritus_Tentative	gSi/gDW_Detritus	0.01
_cPDHum0_	initial_P_fraction_in_humus	gP/gDW_Detritus	0.005
_cNDHum0_	initial_N_fraction_in_humus	gN/gDW_Detritus	0.05
_cPDPhyt0_	initial_P_fraction_in_algae	gP/gDW	0.01
_cNDPhyt0_	initial_N_fraction_in_algae	gN/gDW	0.1
_cPDDiat0_	initial_P_fraction_in_diatoms	gP/gDW	0.01
_cNDDiat0_	initial_N_fraction_in_diatoms	gN/gDW	0.1
_cPDGren0_	initial_P_fraction_in_green_algae	gP/gDW	0.01
_cNDGren0_	initial_N_fraction_in_green_algae	gN/gDW	0.1
_cPDBlue0_	initial_P_fraction_in_blue-green_algae	gP/gDW	0.01
_cNDBlue0_	initial_N_fraction_in_blue-green_algae	gN/gDW	0.1
_cPDVeg0_	initial_P_fraction_in_veg	gP/gDW	0.002
_cNDVeg0_	initial_N_fraction_in_veg	gN/gDW	0.02
_cSiDDiat_	Si/DW_ratio_of_daitoms	mgSi/mgDW	0.15
_cPDZooRef_	reference_P/C-ratio_herb_zooplankton	mgP/mgDW	0.01
_cNDZooRef_	reference_N/C-ratio_herb_zooplankton	mgN/mgDW	0.07
_cPDBentRef_	reference_P/C_ratio_of_zoobenthos	mgP/mgDW	0.01
_cNDBentRef_	reference_N/C_ratio_of_zoobenthos	mgN/mgDW	0.07
_cPDFishRef_	reference_P/C_ratio_of_Fish	mgP/mgDW	0.022
_cNDFishRef_	reference_N/C_ratio_of_Fish	mgN/mgDW	0.1
_cPDPisc_	reference_P/C_ratio_of__Pi_sc	mgP/mgDW	0.022
_cNDPisc_	reference_N/C_ratio_of__Pi_sc	mgN/mgDW	0.1
_cQIn_	standard_water_inflow_if_not_measured	mm/day	20
_cQInSum_	summer_water_inflow_if_not_measured	mm/day	20
_cQInWin_	winter_water_inflow_if_not_measured	mm/day	20
_cDepthWMax_	maximum_water_depth	m	5
_cQInExtraApril1_	extra_inflow_at_start_of_summer	mm/day	0
_cQInExtraOct1_	extra_inflow_at_start_of_winter	mm/day	0
_cQOutExtraApril1_	extra_outflow_at_start_of_summer	mm/day	0
_cQOutExtraOct1_	extra_outflow_at_start_of_winter	mm/day	0
_cQEvAve_	standard_average_evaporation	mm/day	1.5
_cQEvVar_	standard_variation_in_evaporation	mm/day	1.3
_cPLoad_	standard_P_loading_if_not_measured	gP/m2/day	0.005
_cPLoadSum_	summer_P_loading_if_not_measured	gP/m2/day	0.005
_cPLoadWin_	winter_P_loading_if_not_measured	gP/m2/day	0.005
_fPO4In_	fraction_PO4_in_input_(if_PO4_input_not_measured)	-	0.5
_fPhytInWin_	minimum_algal_fraction_in_organic_P_input	-	0.02
_fPhytInSum_	maximum_algal_fraction_in_organic_P_input	-	0.1
_fDiatPhytIn_	diatoms_fraction_of_algal_input	-	0.33
_fGrenPhytIn_	greens_fraction_of_algal_input	-	0.34
_fBluePhytIn_	blue-greens_fraction_of_algal_input	-	0.33
_cNLoad_	standard_N_loading	gN/m2/day	0.05
_cNLoadSum_	summer_N_loading	gN/m2/day	0.05
_cNLoadWin_	winter_N_loading	gN/m2/day	0.05
_cNPLoadMeas_	N/P_loading_if_P_is_measured_and_N_not	gN/gP	7
_cNPPhytIn_	N/P_ratio_of_algal_input	gP/gDW	7
_cNPDetIn_	N/P_ratio_of_detrital_input	gP/gDW	7
_fNH4DissIn_	NH4_fraction_of_dissolved_N_load_(if_NH4_not_measured)	-	0.5
_cNDPhytIn_	N/day_ratio_of_algal_input	gN/gDW	0.07
_cNDDetIn_	N/P_ratio_of_detrital_input	gN/gDW	0.07
_cDIMIn_	IM_conc_in_inflow	mgDW/l	5
_cO2In_	O2_conc_in_inflow	mgO2/l	5
_cSiO2In_	SiO2_conc_in_inflow	mgSi/l	3
_cSiDDetIn_	Si_content_of_sediment_detritus	gSi/gDW	0.05
_cDZooIn_	zoopl_conc_in_inflowing_water	mgDW/l	0.1
_cDayApril1_	April_1	day	91
_cDayOct1_	October_1	day	273
_cLengChange_	length_of_season_change	day	10
_cNLoadS_	N_fertilizer_to_sediment	gN/m2/day	0
_fNH4LoadS_	NH4_fraction_of_N_fertilizer_to_sediment	-	0.5
_cDErosTot_	Erosion_input_(tentative)	g/m2/day	0.1
_fSedErosIM_	instantly_sedimentating_fraction_of_IM	-	0.95
_fDOrgSoil_	fraction_soil_organic_matter	-	0.1
_cPDSoilOM_	P/day_ratio_of_soil_organic_matter	gP/gDW	0.001
_cNDSoilOM_	N/day_ratio_of_soil_organic_matter	gN/gDW	0.01
_cPO4Ground_	PO4_cone_in_groundwater	mgP/l	0.1
_cNH4Ground_	NH4_cone_in_groundwater	mgN/l	1
_cNO3Ground_	NO3_cone_in_groundwater	mgN/l	0.1
_cDepthS_	sediment_depth	m	0.1
_cCPerDW_	C_content_of_organic_matter	gC/gDW	0.4
_cRhoIM_	density_of_sediment_IM	g/m3_solid	2500000
_cRhoOM_	density_of_sediment_detritus	g/m3	1400000
_cTmRef_	reference_temperature	oC	20
_cAerRoot_	coefficient_for_VWind^05	-	0.727
_cAerLin_	coefficient_for_VWind_(is_negative)	s/day	-0.371
_cAerSquare_	coefficient_for_VWind^2	-	0.0376
_cThetaAer_	Temperature_coeff_for_reaeration_(Downing_&_Truesdale_1955)	1/e^oC	1.024
_cVSetIM_	max_sedimentation_velocity_of_inert_org_matter_(10)	m/day	1
_cVSetDet_	max_sedimentation_velocity_of_detritus	m/day	0.25
_cThetaSet_	temp_parameter_of_sedimentation	1/e^oC	1.01
_cSuspMin_	minimum_value_of_logistic_empirical_suspended_matter_function	-	6.1
_cSuspMax_	maximum_value_of_logistic_empirical_suspended_matter_function	-	25.2
_cSuspSlope_	slope_of_logistic_empirical_suspended_matter_function	-	2.1
_hDepthSusp_	half_sat_value_of_depth_in_logistic_empirical_suspended_matter_function	-	2
_cFetchRef_	reference_fetch	m	1000
_fLutumRef_	reference_lutum_fraction_(of_sandy_clay_soils)	-	0.2
_cSuspRef_	reference_supsended_matter_function	-	0.5
_kVegResus_	rel_resuspension_reduction_per_g_vegetation	m2/gDW	0.01
_kTurbFish_	relative_resuspension_by_adult_fish_browsing	g/g_fish/day	1
_kResusPhytMax_	max_phytopl_resuspension	day-1	0.25
_cResusPhytExp_	exp_par_for_phytopl_resuspension	(gDW/m2/day)-1	-0.379
_cThetaMinW_	expon_temp_constant_of_mineralization_in_water	-	1.07
_kDMinDetW_	decomposition_constant_of_detritus	day-1	0.01
_hO2BOD_	half-sat_oxygen_conc_for_BOD	mgO2/l	1
_O2PerNO3_	mol_O2_formed_per_mol_NO3-_ammonified	-	1.5
_cThetaMinS_	expon_temp_constant_of_sediment_mineralization	-	1.07
_kDMinDetS_	decomposition_constant_of_sediment_detritus	day-1	0.002
_fRefrDetS_	refractory_fraction_of_sed_detritus	-	0.15
_hNO3Denit_	quadratic_half-sat_NO3_conc_for_denitrification	mgN/l	2
_NO3PerC_	mol_NO3_denitrified_per_mol_C_mineralised	-	0.8
_kDMinHum_	maximum_decomposition_constant_of_humic_material_(1D-5)	day-1	0.00001
_kNitrW_	nitrification_rate_constant_in_water	day-1	0.1
_kNitrS_	nitrification_rate_constant_in_sediment	day-1	1
_cThetaNitr_	temperature_coefficient_of_nitrification	1/eoC	1.08
_O2PerNH4_	mol_O2_used_per_mol_NH4+_nitrified	-	2
_hO2Nitr_	half-sat_O2_conc_for_nitrification_in_water	mgO2/l	2
_kPDifPO4_	mol_PO4_diffusion_constant	m2/day	0.000072
_kNDifNO3_	mol_NO3_diffusion_constant	m2/day	0.000086
_kNDifNH4_	mol_NH4_diffusion_constant	m2/day	0.000112
_kO2Dif_	mol_O2_diffusion_constant	m2/day	0.000026
_cThetaDif_	Temperature_coefficient_for_diffusion	1/eoC	1.02
_fDepthDifS_	nutrient_diffusion_distance_as_fraction_of_sediment_depth	-	0.5
_cTurbDifNut_	bioturbation_factor_for_diffusion	-	5
_cTurbDifO2_	bioturbation_factor_for_diffusion	-	5
_kPSorp_	P_sorption_rate_constant_not_too_high_->_model_speed	day-1	0.05
_cRelPAdsD_	max_P_adsorption_per_g_DW	gP/gDW	0.00003
_cRelPAdsFe_	max_P_adsorption_per_g_Fe	gP/gFe	0.065
_cRelPAdsAl_	max_P_adsorption_per_g_Al	gP/gAl	0.134
_cKPAdsOx_	P_adsorption_affinity_at_oxidized_conditions	m3/gP	0.6
_fRedMax_	max_reduction_factor_of_P_adsorption_affinity	-	0.9
_coPO4Max_	max_SRP_conc_in_pore_water	mgP/l	1
_kPChemPO4_	chem_PO4_loss_rate	day-1	0.03
_cDayManVeg1_	first_mowing_day_(default_non-existent)	day	-9999000
_cDayManVeg2_	second_mowing_day_(Note_259_=_16_Sep)	day	-9999000
_fManVeg_	Fraction_removed_by_management__for_submerged_plants	-	0
_cLengMan_	length_of_mowing_period	day	10
_cYearStartBirds_	first_year_of_birds_presence	y	0
_cDayStartBirds_	yearly_first_day_of_birds_presence	day	46
_cDayEndBirds_	yearly_last_day_of_birds_presence	day	288
_cBirdsPerha_	number_of_birds_per_ha_vegetated_lake_(Default_=_0)	n/ha	0
_cDGrazPerBird_	daily_grazing_of_birds	gDW/coot/day	45
_hDVegBird_	half-sat_vegetation_biomassfor_birds_grazing	gDW/m2	5
_fDAssBird_	birds_assim_efficiency	-	0.5
_fDissEgesBird_	fraction_dissolved_nutrient_of_coot_egestion	-	0.25
_fDissMortVeg_	fraction_dissolved_nutrients_from_died_plants	-	0.25
_cLengAllo_	duration_of_allocation_and_reallocation_phase	day	15
_cLengMort_	duration_of_autumn_mortality_period	day	15
_UseEmpUpt_	false_=_do_not_use_this_empirical_relation	-	0
_fSedUptVegMax_	maximum_sediment_fraction_of_nutrient_uptake	-	0.998
_fSedUptVegCoef_	sigm_regr_coeff_for_sediment_fraction_of_nutrient_uptake	-	2.66
_fSedUptVegExp_	exponent_in_sigm_regr_for_sediment_fraction_of_nutrient_uptake	-	-0.83
_fRootVegSum_	root_fraction_outside_growing_season	g_root_/_g_veg	0.1
_fRootVegWin_	root_fraction_outside_growing_season	g_root_/_g_veg	0.6
_fFloatVeg_	floating_fraction_of_shoot	g_floating_/_g_shoot	0
_fEmergVeg_	emergent_fraction_of_shoot	g_floating_/_g_shoot	0
_fDepth1Veg_	max_upper_depth_of_submerged_veget_layer_as_fraction_of_water_depth	-	0
_fDepth2Veg_	max_lower_depth_of_submerged_veget_layer_as_fraction_of_water_depth	-	1
_cDLayerVeg_	biomass_of_a_single_layer_floating_leaves	gDW/m2	0
_cCovSpVeg_	specific_cover	%_cover/gDW/m2	0.5
_kMigrVeg_	vegetation_migration_rate	day-1	0.001
_cDVegIn_	external_vegetation_density	gDW/m2	1
_cQ10ProdPeri_	temperature_quotient_of_production	-	5
_cTmRefPeri_	reference_temperature	oC	20
_cPeriChlaInt_	intercept_value_of_log_log_empirical_periphyton_chla_function	-	-0.85
_cPeriChlaSlope_	slope_of_log_log_empirical_periphyton_chla_function	-	1.79
_cMinSurfPeri_	minimal_plant_surface_required_for_periphyton_to_grow	m2	1.75
_cPeriShade_	light_attentuation_fraction_by_which_periphyton_chla_reduces_incoming_light_to_vegetation	1/mg	0.03
_cVegSurf_	vegetation_biomass_to_surface_area_relationship	m2/g	0.0678
_cTmInitVeg_	temperature_for_initial_growth	oC	9
_cDCarrVeg_	max_vegetation_standing_crop	gDW/m2	400
_cMuMaxVeg_	maximum_growth_rate_of_vegetation_at_20oC	g/g_shoot/day	0.2
_cQ10ProdVeg_	temperature_quotient_of_production	-	1.2
_hLRefVeg_	half-sat_light_at_20_oC	W/m2_PAR	12
_cExtSpVeg_	specific_extinction	m2/gDW	0.01
_cLAlloVeg_	integrated_relativized_light_level_at_which_the_plant_will_start_overwintering_strategy	PAR=W/m2	91.2
_kDRespVeg_	dark_respiration_rate_of_vegetation	day-1	0.015
_cQ10RespVeg_	temperature_quotient_of_respiration	-	2
_kMortVegSum_	vegetation_mortality_rate_in_Spring_and_Summer_(low)	day-1	0.005
_fWinVeg_	fraction_surviving_in_winter	-	0.3
_cDayWinVeg_	end_of_growing_season_=_16_Sep	day	400
_fDetWMortVeg_	fraction_of_shoot_mortality_becoming_water_detritus	-	0.1
_cPrefVegBird_	edibility_for_birds	-	1
_cVPUptMaxVeg_	maximum_P_uptake_capacity_of_vegetation	mgP/mgDW/day	0.01
_cAffPUptVeg_	initial_P_uptake_affinity_vegetation	l/mgDW/day	0.2
_cPDVegMin_	minimum_P/day_ratio_vegetation	mgP/mg	0.0008
_cPDVegMax_	maximum_P/day_ratio_vegetation	mgP/mgDW	0.0035
_cVNUptMaxVeg_	maximum_N_uptake_capacity_of_vegetation	mgN/mgDW/day	0.1
_cAffNUptVeg_	initial_N_uptake_affinity_vegetation	l/mgDW/day	0.2
_cNDVegMin_	minimum_N/day_ratio_vegetation	mgN/mgDW	0.01
_cNDVegMax_	maximum_N/day_ratio_vegetation	mgN/mgDW	0.035
_cPACoefMin_	minimum_Poole-Atkins_coefficient	-	1.5
_cPACoefMax_	maximum_Poole-Atkins_coefficient	-	2.5
_hPACoef_	decrease_constant_for_PA_coeff_with_DOMW	g/m2	3
_cSecchiPlus_	maximum_Secchi_depth_above_water_depth	m	0
_cEuph_	conversion_constant_Secchi_depth_->_euphotic_depth	-	1.7
_cCovSpPhyt_	specific_coverage_Tentative	%/gDW/m2	2
_cTmOptLoss_	optimum_temp_for_grazing	oC	25
_cSigTmLoss_	temperature_constant_of_grazing(sigma_in_Gaussian_curve)	oC	13
_fDissMortPhyt_	soluble_nutrient_fraction_of_died_Algae	-	0.2
_fDissLoss_	dissolved_nutrient_fraction_of_grazing_loss	-	0.25
_cMuMaxDiat_	maximum_growth_rate_Diatoms	day-1	2
_cTmOptDiat_	optimum_temp_diatoms	oC	18
_cSigTmDiat_	temperature_constant_diatoms(sigma_in_Gaussian_curve)	oC	20
_cExtSpDiat_	specific_extinction_Diatoms	m2/gDW	0.25
_UseSteeleDiat_	Flag_1_=_use_Steele_function0_=_use_Lehman_function	-	1
_cLOptRefDiat_	optimum_PAR_for_Diatoms_at_20_oC(Steele_function)	W/m2	54
_hLRefDiat_	half-sat_PAR_at_20_oC(Lehmann_function)_Fake_value	W/m2	1000
_cChDDiatMin_	min_chlorophyll/C_ratio_Diatoms	mgChl/mgDW	0.004
_cChDDiatMax_	max_chlorophyll/C_ratio_Diatoms	mgChl/mgDW	0.012
_kDRespDiat_	maintenance_respiration_constant_diatoms(=_005_*_MuMax)	day-1	0.1
_kLossDiat_	grazing_loss_rate_for_Diatoms	-	0.25
_kMortDiatW_	mortality_constant_of_Diatoms_in_water	day-1	0.01
_kMortDiatS_	mortality_constant_of_sed_Diatoms	day-1	0.05
_cVSetDiat_	sedimentation_velocity_Diatoms	m/day	0.5
_cVPUptMaxDiat_	maximum_P_uptake_capacity_of_Diatoms	mgP/mgDW/day	0.01
_cAffPUptDiat_	initial_P_uptake_affinity_Diatoms	l/mgDW/day	0.2
_cPDDiatMin_	minimum_P/day_ratio_Diatoms	mgP/mgDW	0.0005
_cPDDiatMax_	max_P/day_ratio_Diatoms	mgP/mgDW	0.005
_cVNUptMaxDiat_	maximum_N_uptake_capacity_of_Diatoms	mgN/mgDW/day	0.07
_cAffNUptDiat_	initial_N_uptake_affinity_Diatoms	l/mgDW/day	0.2
_cNDDiatMin_	minimum_N/day_ratio_Diatoms	mgN/mgDW	0.01
_cNDDiatMax_	max_N/day_ratio_Diatoms	mgN/mgDW	0.05
_hSiAssDiat_	half_sat_Si_for_diatoms	mgSi/l	0.09
_cMuMaxGren_	maximum_growth_rate_greens	day-1	1.5
_cTmOptGren_	optimum_temp_of_greens	oC	25
_cSigTmGren_	temperature_constant_greens(sigma_in_Gaussian_curve)	oC	15
_cExtSpGren_	specific_extinction_greens	m2/gDW	0.25
_UseSteeleGren_	Flag_1_=_use_Steele_function0_=_use_Lehman_function	-	0
_hLRefGren_	half-sat_PAR_for_green_algae_at_20_oC(Lehmann_function)	W/m2	17
_cLOptRefGren_	optimum_PAR_at_20_oC(Steele_function)_Fake_value	W/m2	1000
_cChDGrenMin_	min_chlorophyll/C_ratio_greens	mgChl/mgDW	0.01
_cChDGrenMax_	max_chlorophyll/C_ratio_greens	mgChl/mgDW	0.02
_kDRespGren_	maintenance_respiration_constant_greens(=_005_*_MuMax)	day-1	0.075
_kLossGren_	grazing_loss_rate_for_greens	-	0.25
_kMortGrenW_	mortality_constant_of_Diatoms_in_water	day-1	0.01
_kMortGrenS_	mortality_constant_greens	day-1	0.05
_cVSetGren_	sedimentation_velocity_of_greens	m/day	0.2
_cVPUptMaxGren_	maximum_P_uptake_capacity_of_greens	mgP/mgDW/day	0.01
_cAffPUptGren_	initial_P_uptake_affinity_greens	l/mgDW/day	0.2
_cPDGrenMin_	minimum_P/day_ratio_greens	mgP/mgDW	0.0015
_cPDGrenMax_	max_P/day_ratio_greens	mgP/mgDW	0.015
_cVNUptMaxGren_	maximum_N_uptake_capacity_of_greens	mgN/mgDW/day	0.07
_cAffNUptGren_	initial_N_uptake_affinity_greens	l/mgDW/day	0.2
_cNDGrenMin_	minimum_N/day_ratio_greens	mgN/mgDW	0.02
_cNDGrenMax_	max_N/day_ratio_greens	mgN/mgDW	0.1
_hSiAssGren_	half-sat_Si_conc_for_growth_of_green_algae_=_0	mgSi/l	0
_cMuMaxBlue_	maximum_growth_rate_Bluegreens	day-1	0.6
_cTmOptBlue_	optimum_temp_blue-greens	oC	25
_cSigTmBlue_	temperature_constant_blue-greens(sigma_in_Gaussian_curve)	oC	12
_cExtSpBlue_	specific_extinction_Bluegreens	m2/gDW	0.35
_UseSteeleBlue_	Flag_1_=_use_Steele_function0_=_use_Lehman_function	-	1
_cLOptRefBlue_	optimum_PAR_for_blue-greens_at_20_oC(Steele_function)	W/m2	13.6
_hLRefBlue_	half-sat_PAR_at_20_oC(Lehmann_function)_Fake_value	W/m2	1000
_cChDBlueMin_	min_chlorophyll/C_ratio_Bluegreens	mgChl/mgDW	0.005
_cChDBlueMax_	max_chlorophyll/C_ratio_Bluegreens	mgChl/mgDW	0.015
_cCyDBlueMin_	min_c-phycocyanin/C_ratio_Bluegreens	mgChl/mgDW	0.004
_cCyDBlueMax_	max_c-phycocyanin/C_ratio_Bluegreens	mgChl/mgDW	0.06
_kDRespBlue_	maintenance_respiration_constant_blue-greens(=_005_*_MuMax)	day-1	0.03
_kLossBlue_	grazing_loss_rate_for_Blue-greens	-	0.03
_kMortBlueW_	mortality_constant_of_blue-greens_in_water	day-1	0.01
_kMortBlueS_	mortality_constant_Bluegreens	day-1	0.2
_cVSetBlue_	sedimentation_velocity_Blue-greens	m/day	0.06
_cVPUptMaxBlue_	maximum_P_uptake_capacity_of_Bluegreens	mgP/mgDW/day	0.04
_cAffPUptBlue_	initial_P_uptake_affinity_Bluegreens	l/mgDW/day	0.8
_cPDBlueMin_	minimum_P/day_ratio_Bluegreens	mgP/mgDW	0.0025
_cPDBlueMax_	max_P/day_ratio_blue-greens	mgP/mgDW	0.025
_cVNUptMaxBlue_	maximum_N_uptake_capacity_of_Bluegreens	mgN/mgDW/day	0.07
_cAffNUptBlue_	initial_N_uptake_affinity_Bluegreens	l/mgDW/day	0.2
_cNDBlueMin_	minimum_N/day_ratio_Bluegreens	mgN/mgDW	0.03
_cNDBlueMax_	max_N/DW_ratio_blue-greens	mgN/mgDW	0.15
_hSiAssBlue_	half-sat_Si_conc_for_growth_of_blue-greens_=_0	mgSi/l	0
_cDBentIn_	external_zoobenthos_density	gDW/m2	0.01
_kMigrBent_	zoobenthos_migration_rate	day-1	0.001
_kMigrFish_	fish_migration_rate	day-1	0.001
_cDFiJvIn_	external_fish_density	gDW/m2	0.005
_cDFiAdIn_	external_fish_density	gDW/m2	0.005
_kHarvFishWin_	fish_harvesting_fraction_in_winter	day-1	0
_kHarvFishSum_	fish_harvesting_fraction_in_summer	day-1	0
_cDPiscIn_	external__Pi_sc_density	gDW/m2	0.001
_kMigrPisc_	_Pi_sc_migration_rate	day-1	0.001
_kHarvPiscWin_	_Pi_sc_harvesting_fraction_in_winter	day-1	0
_kHarvPiscSum_	_Pi_sc_harvesting_fraction_in_summer	day-1	0
_cFiltMax_	maximum_filtering_rate(when_DOMW=0)	ltr/mgDW/day	4.5
_hFilt_	half-sat_food_conc_for_filtering	mgDW/l	1
_cDCarrZoo_	carrying_capacity_of_zooplankton	mg/l	25
_cPrefDiat_	selection_factor_for_Diatoms	-	0.75
_cPrefGren_	selection_factor_for_Greens	-	0.75
_cPrefBlue_	selection_factor_for_Bluegreens_Cal	-	0.125
_cPrefDet_	selection_factor_for_detritus	-	0.25
_fDAssZoo_	DW-assimilation_efficiency_of_herb_zooplankton	-	0.35
_fDissEgesZoo_	soluble_nutrient_fraction_of_by_herbzoopl_egested_food	-	0.25
_kDRespZoo_	maintenance_respiration_constant_herbzooplankton	day-1	0.15
_kMortZoo_	mortality_constant_herbzooplankton	day-1	0.04
_fDissMortZoo_	soluble_nutrient_fraction_of_died_zooplankton	-	0.1
_cTmOptZoo_	optimum_temp_zooplankton	oC	25
_cSigTmZoo_	temperature_constant_zooplankton(sigma_in_Gaussian_curve)	oC	13
_cTmOptVeg_	optimum_temp_vegetation	oC	20
_cSigTmVeg_	temperature_constant_vegetation(sigma_in_Gaussian_curve)	oC	20
_cLPeriRef_	reference_level_of_periphyton_light_limitation_function	-	90
_cLPeriSlope_	slope_of_periphyton_light_limitation_function	-	-0.2
_cSurfPeriRef_	reference_level_of_periphyton_surface_area_limitation_function	-	1.75
_cSurfPeriSlope_	slope_of_periphyton_surface_area_limitation_function	-	-3.5
_cDCarrBent_	carrying_capacity_of_zoobenthos	gDW/m2	10
_kDAssBent_	maximum_assimilation_rate	day-1	0.1
_hDFoodBent_	half-saturating_food_for_zoobenthos	g/m2	200
_fDAssBent_	C_ass_efficiency_of_zoobenthos	-	0.3
_fDissEgesBent_	soluble_nutrient_fraction_of_by_zoobenthos_egested_food	-	0.25
_kDRespBent_	maint_respiration_constant_of_zoobenthos	day-1	0.005
_kMortBent_	mortality_constant_of_zoobenthos	day-1	0.005
_fDissMortBent_	soluble_P_fraction_of_died_zoobenthos_P	-	0.1
_cTmOptBent_	optimum_temp_of_zoobenthos	oC	25
_cSigTmBent_	temperature_constant_of_zoobenthos(sigma_in_Gaussian_curve)	oC	16
_fDBone_	fraction_of_fish_C_fixed_in_bones_and_scales	-	0.35
_fPBone_	fraction_of_fish_P_fixed_in_bones_and_scales	-	0.5
_cDCarrFish_	carrying_capacity_of_fish(=_100_gFW/m2Grimm_1983)	gDW/m2	15
_fDissEgesFish_	soluble_nutrient_fraction_of_by_fish_egested_food	-	0.25
_fDissMortFish_	soluble_nutrient_fraction_of_died_fish(excl_bones_and_scales	-	0.1
_cTmOptFish_	optimum_temp_of_fish	oC	25
_cSigTmFish_	temperature_constant_of_fish(sigma_in_Gaussian_curve)	oC	10
_cDayReprFish_	reproduction_date_of_fish_=_1_May	-	120
_fReprFish_	yearly_reproduction_fraction_of_adult_fish	-	0.02
_fAgeFish_	yearly_ageing_fraction_of_young_fish	-	0.5
_cRelVegFish_	decrease_of_fish_feeding_per_%_vegetation_cover(max_001)	-	0.009
_kDAssFiJv_	maximum_assimilation_rate_of_young_fish	day-1	0.12
_hDZooFiJv_	half-saturating_zooplankton_biomass_for_young_fish_predation	g/m2	1.25
_fDAssFiJv_	C_assimilation_efficiency_of_young_fish	-	0.4
_kDRespFiJv_	maintenance_respiration_constant_of_young_fish	day-1	0.01
_kMortFiJv_	specific_mortality_of_young_fish(=_01_y-1)	day-1	0.00137
_kDAssFiAd_	maximum_assimilation_rate_of_adult_fish	day-1	0.06
_hDBentFiAd_	half-saturating_zoobenthos_biomass_for_adult_fish_predation	g/m2	2.5
_fDAssFiAd_	C_assimilation_efficiency_of_adult_fish	-	0.4
_kDRespFiAd_	maintenance_respiration_constant_of_adult_fish	day-1	0.004
_kMortFiAd_	specific_mortality_of_adult_fish(=_01_y-1)	day-1	0.00027
_cDCarrPiscMax_	maximum_carrying_capacity_of__Pi_sc(=75_kg/ha)	gDW/m2	1.2
_cDCarrPiscMin_	minimum_carrying_capacity_of__Pi_sc(=6_kg/ha)	gDW/m2	0.1
_cDCarrPiscBare_	carrying_capacity_of__Pi_sc_for_lake_without_marsh_zone	gDW/m2	0.1
_cDPhraMinPisc_	min_reed_biomass_for__Pi_sc	gDW/m2	50
_cCovVegMin_	min_submveg_coverage_for__Pi_sc	%	40
_cRelPhraPisc_	rel__Pi_sc_density_per_%_reed_if_submveg_absent	gDW/m2/%	0.075
_cRelVegPisc_	extra_rel__Pi_sc_density_per_%_reed_if__aCovVeg__>__cCovVegMin	gDW/m2/%	0.03
_kDAssPisc_	maximum_assimilation_rate	day-1	0.025
_hDVegPisc_	half-sat_vegetation_biomass_for__Pi_sc_growth	g/m2	5
_hDFishPisc_	half-saturating_DFish_for__Pi_sc_predation	g/m2	1
_fDAssPisc_	C_ass_efficiency_of__Pi_sc	-	0.4
_fDissEgesPisc_	soluble_P_fraction_of_by_fish_egested_food	-	0.25
_kDRespPisc_	maint_respiration_constant_of__Pi_sc	day-1	0.005
_kMortPisc_	specific_mortality_of__Pi_sc_=_01_y-1	day-1	0.00027
_fDissMortPisc_	soluble_nutrient_fraction_of_died__Pi_sc(excl_bones_and_scales	-	0.1
_cTmOptPisc_	optimum_temp_of__Pi_sc	oC	25
_cSigTmPisc_	temperature_constant_of__Pi_sc(sigma_in_Gaussian_curve)	oC	10
_cDepthSM_	sediment_depth	m	0.1
_kExchMaxM_	maximum_dispersive_marsh_water_exchange_coefficient	m3/m3_marshwater/day	1
_hfMarsh_	rel_marsh_area_where_exchange_is_50%	-	0.1
_fDTotSM0_	initial_dry-weight_fraction_in_sediment	g_solid/g_sediment	0.3
_fDOrgSM0_	initial_organic_fraction_of_sed	g_AFDW\g_solid	0.1
_fDDetSM0_	initial_detritus_fraction_of_sediment_organic_matter	g/g	0.05
_fPInorgSM0_	initial_inorg_P_fraction_in_sed	gP/gDW	0.0005
_cPDPhra0_	initial_P/day_ratio_of_reed	gP/gDW	0.002
_cNDPhra0_	initial_N/day_ratio_of_reed	gN/gDW	0.02
_cDensStemPhra_	density_stem(+/-_139)	m-2	61.5
_cTmInitPhra_	tempstart_initial_growth	oC	8
_fDAllPhra_	allocation_fraction	-	0.3
_kDAllPhra_	allocation_rate	1/day	0.05
_cDStemPhra_	average_stem_weight	g/m	6
_cQ10ProdPhra_	temp_quotient_of_production	-	2
_cMuPhraMax_	maximum_growth_rate_reed	1/day	0.03
_cDShootPhraMax_	max_shoot_biomass_of_reed	gDW/m2	3500
_cCovSpPhra_	specific_coverage	%_cover_per_gD/m2	0.1
_cPDPhraMin_	minPhra_P/day_-ratio	-	0.0008
_cPDPhraMax_	maxPhra_P/day_-ratio	-	0.003
_cNDPhraMin_	minPhra_N/day_-ratio	-	0.008
_cNDPhraMax_	maxPhra_N/day_-ratio	-	0.03
_cAffNUptPhra_	N_uptake_affinity_reed	l/mgDW/DWay	0.0002
_cAffPUptPhra_	P_uptake_affinity_reed	l/mgDW/DWay	0.0002
_cVNUptPhraMax_	max_uptake_rate_N_001	mgN/mgD/day	0.1
_cVPUptPhraMax_	max_uptake_rate_P_0001	mgP/mgD/day	0.01
_kDRespPhra_	respiration_rate_of_reed	1/day	0.001
_cQ10RespPhra_	temp_quotient_of_respiration	1/e^oC	2.5
_fDayWin_	Start_autumn	-	0.52
_fDRealPhra_	reallocated_fraction_day	-	0.85
_kDRealPhra_	reallocation_rate_day	1/day	0.05
_kDMortShootPhra_	mortality_rate_shoots	1/day	0
_kDMortRootPhra_	mortality_rate_roots	1/day	0.000391
_cDayWinPhra_	begin_autumn(16_sept)	day	259
_cDayManPhra_	time_of_management	day	255
_fManPhra_	fraction_biomass_loss_by_management	-	0
_kDManShootPhra_	rate_of_management	1/day	1
_DaysPerYear_	DaysPerYear	d/y	365
_TenDays_	TenDays	d	10
_HoursPerDay_	HoursPerDay	h/d	24
_SecsPerDay_	SecsPerDay	s/d	86400
_mmPerm_	mmPerm	mm/m	1000
_m2Perha_	m2Perha	m2/ha	10000
_mgPerg_	mgPerg	mg/g	1000
_gPerkg_	gPerkg	g/kg	1000
_gPerton_	gPerton	g/ton	1000000
_PerCent_	PerCent	%	0.01
_NearZero_	very_small_number_used_to_avoid_dividing_by_zero_	-	1E-28
_molO2molC_	ratio_of_molweights	gO2/gC	2.6667
_molO2molN_	ratio_of_molweights	gO2/gN	2.2857
_molNmolC_	ratio_of_molweights	gN/gC	1.1667
_cRhoWat_	density_of_water	g/m3	1000000
_Pi_	Pi_(approx_314159)	-	3.14159265358979

<initials>
name	description	unit	equation
_sDepthW0_	Depth_of_lake_water	m	_sDepthW0_ = _cDepthW0_
_sNH4W0_	N_in_NH4_in_lake_water	gN/m3	_sNH4W0_ = _cNH4W0_
_sNO3W0_	N_in_NO3_in_lake_water	gN/m3	_sNO3W0_ = _cNO3W0_
_sPO4W0_	P_in_PO4_in_lake_water	gP/m3	_sPO4W0_ = _cPO4W0_
_sPAIMW0_	P_adsorbed_onto_IM_in_lake_water	gP/m3	_sPAIMW0_ = _cPAIMW0_
_sSiO2W0_	Dissolved_Si_in_lake_water	gSi/m3	_sSiO2W0_ = _cSiO2W0_
_sO2W0_	Oxygen_in_lake_water	gO2/m3	_sO2W0_ = _cO2W0_
_sDDetW0_	Detritus_DW_in_lake_water	gDW/m3	_sDDetW0_ = _cDDetW0_
_sNDetW0_	Detritus_N_in_lake_water	gN/m3	_sNDetW0_ = _IF_ (_InitCalc_ _EQ_ _TRUE_) _THEN_ _cNDDet0_ * _sDDetW0_ _ELSE_ _cNDetW0_ _ENDIF_
_sPDetW0_	Detritus_P_in_lake_water	gP/m3	_sPDetW0_ = _IF_ (_InitCalc_ _EQ_ _TRUE_) _THEN_ _cPDDet0_ * _sDDetW0_ _ELSE_ _cPDetW0_ _ENDIF_
_sSiDetW0_	Detritus_Si_in_lake_water	gSi/m3	_sSiDetW0_ = _IF_ (_InitCalc_ _EQ_ _TRUE_) _THEN_ _cSiDDet0_ * _sDDetW0_ _ELSE_ _cSiDetW0_ _ENDIF_
_sDIMW0_	Inorganic_matter_in_lake_water	gDIM/m3	_sDIMW0_ = _cDIMW0_
_sDDiatW0_	Diatoms_DW_in_lake_water	gDW/m3	_sDDiatW0_ = _cDDiatW0_
_sNDiatW0_	Diatoms_N_in_lake_water	gN/m3	_sNDiatW0_ = _IF_ (_InitCalc_ _EQ_ _TRUE_) _THEN_ _cNDDiat0_ * _sDDiatW0_ _ELSE_ _cNDiatW0_ _ENDIF_
_sPDiatW0_	Diatoms_P_in_lake_water	gP/m3	_sPDiatW0_ = _IF_ (_InitCalc_ _EQ_ _TRUE_) _THEN_ _cPDDiat0_ * _sDDiatW0_ _ELSE_ _cPDiatW0_ _ENDIF_
_sDGrenW0_	Green_algae_DW_in_lake_water	gDW/m3	_sDGrenW0_ = _cDGrenW0_
_sNGrenW0_	Green_algae_N_in_lake_water	gN/m3	_sNGrenW0_ = _IF_ (_InitCalc_ _EQ_ _TRUE_) _THEN_ _cNDGren0_ * _sDGrenW0_ _ELSE_ _cNGrenW0_ _ENDIF_
_sPGrenW0_	Green_algae_P_in_lake_water	gP/m3	_sPGrenW0_ = _IF_ (_InitCalc_ _EQ_ _TRUE_) _THEN_ _cPDGren0_ * _sDGrenW0_ _ELSE_ _cPGrenW0_ _ENDIF_
_sDBlueW0_	Blue-greens_DW_in_lake_water	gDW/m3	_sDBlueW0_ = _cDBlueW0_
_sNBlueW0_	Blue-greens_N_in_lake_water	gN/m3	_sNBlueW0_ = _IF_ (_InitCalc_ _EQ_ _TRUE_) _THEN_ _cNDBlue0_ * _sDBlueW0_ _ELSE_ _cNBlueW0_ _ENDIF_
_sPBlueW0_	Blue-greens_P_in_lake_water	gP/m3	_sPBlueW0_ = _IF_ (_InitCalc_ _EQ_ _TRUE_) _THEN_ _cPDBlue0_ * _sDBlueW0_ _ELSE_ _cPBlueW0_ _ENDIF_
_sDZoo0_	Zooplankton_DW_in_lake_water	gDW/m2	_sDZoo0_ = _cDZoo0_
_sNZoo0_	Zooplankton_N_in_lake_water	gN/m2	_sNZoo0_ = _IF_ (_InitCalc_ _EQ_ _TRUE_) _THEN_ _cNDZooRef_ * _sDZoo0_ _ELSE_ _cNZoo0_ _ENDIF_
_sPZoo0_	Zooplankton_P_in_lake_water	gP/m2	_sPZoo0_ = _IF_ (_InitCalc_ _EQ_ _TRUE_) _THEN_ _cPDZooRef_ * _sDZoo0_ _ELSE_ _cPZoo0_ _ENDIF_
_sDFiAd0_	Adult_fish_DW_in_lake_water	gDW/m2	_sDFiAd0_ = _cDFiAd0_
_sDFiJv0_	Young_fish_DW_in_lake_water	gDW/m2	_sDFiJv0_ = _cDFiJv0_
_sNFiAd0_	Adult_fish_N_in_lake_water	gN/m2	_sNFiAd0_ = _IF_ (_InitCalc_ _EQ_ _TRUE_) _THEN_ _cNDFishRef_ * _sDFiAd0_ _ELSE_ _cNFiAd0_ _ENDIF_
_sNFiJv0_	Young_fish_N_in_lake_water	gN/m2	_sNFiJv0_ = _IF_ (_InitCalc_ _EQ_ _TRUE_) _THEN_ _cNDFishRef_ * _sDFiJv0_ _ELSE_ _cNFiJv0_ _ENDIF_
_sPFiAd0_	Adult_fish_P_in_lake_water	gP/m2	_sPFiAd0_ = _IF_ (_InitCalc_ _EQ_ _TRUE_) _THEN_ _cPDFishRef_ * _sDFiAd0_ _ELSE_ _cPFiAd0_ _ENDIF_
_sPFiJv0_	Young_fish_P_in_lake_water	gP/m2	_sPFiJv0_ = _IF_ (_InitCalc_ _EQ_ _TRUE_) _THEN_ _cPDFishRef_ * _sDFiJv0_ _ELSE_ _cPFiJv0_ _ENDIF_
_sDPisc0_	Predatory_fish_DW_in_lake_water	gDW/m2	_sDPisc0_ = _cDPisc0_
_sNH4S0_	N_in_NH4_in_lake_sediment_pore_water	gN/m2	_sNH4S0_ = _cNH4S0_
_sNO3S0_	N_in_NO3_in_lake_sediment_pore_water	gN/m2	_sNO3S0_ = _cNO3S0_
_bRhoSolidS0_	Average_density_of_solid_material	gSolid/m3Sed.	_bRhoSolidS0_ = _fDOrgS0_ * _cRhoOM_ + (1.0 - _fDOrgS0_) * _cRhoIM_
_bPorS0_	Porosity	m3Wat./m3Sed.	_bPorS0_ = (1.0 - _fDTotS0_) * _bRhoSolidS0_ / _cRhoWat_ / ( _fDTotS0_ + (1.0 - _fDTotS0_) * _bRhoSolidS0_ / _cRhoWat_ )
_bRhoTotS0_	Bulk_density_of_sediment	gSolid/m3Sed.	_bRhoTotS0_ = _bRhoSolidS0_ * (1.0 - _bPorS0_)
_bDTotS0_	Total_dry-weight_in_top_layer	gD/m2	_bDTotS0_ = _bRhoTotS0_ * _cDepthS_
_sPO4S0_	P_in_PO4_in_lake_sediment_pore_water	gP/m2	_sPO4S0_ = _IF_ (_InitCalc_ _EQ_ _TRUE_) _THEN_ (1.0 - _fPAdsS0_) * _fPInorgS0_ * _bDTotS0_ _ELSE_ _cPO4S0_ _ENDIF_
_sPAIMS0_	P_adsorbed_onto_IM_in_lake_sediment	gP/m2	_sPAIMS0_ = _IF_ (_InitCalc_ _EQ_ _TRUE_) _THEN_ _fPAdsS0_ * _fPInorgS0_ * _bDTotS0_ _ELSE_ _cPAIMS0_ _ENDIF_
_sDDetS0_	Detritus_DW_in_lake_sediment	gDW/m2	_sDDetS0_ = _IF_ (_InitCalc_ _EQ_ _TRUE_) _THEN_ _fDDetS0_ * _fDOrgS0_ * _bDTotS0_ _ELSE_ _cDDetS0_ _ENDIF_
_sNDetS0_	Detritus_N_in_lake_sediment	gN/m2	_sNDetS0_ = _IF_ (_InitCalc_ _EQ_ _TRUE_) _THEN_ _cNDDet0_ * _sDDetS0_ _ELSE_ _cNDetS0_ _ENDIF_
_sPDetS0_	Detritus_P_in_lake_sediment	gP/m2	_sPDetS0_ = _IF_ (_InitCalc_ _EQ_ _TRUE_) _THEN_ _cPDDet0_ * _sDDetS0_ _ELSE_ _cPDetS0_ _ENDIF_
_sSiDetS0_	Detritus_Si_in_lake_sediment	gSi/m2	_sSiDetS0_ = _IF_ (_InitCalc_ _EQ_ _TRUE_) _THEN_ _cSiDDet0_ * _sDDetS0_ _ELSE_ _cSiDetS0_ _ENDIF_
_sDHumS0_	Humus_DW_in_lake_sediment	gDW/m2	_sDHumS0_ = _IF_ (_InitCalc_ _EQ_ _TRUE_) _THEN_ (1.0 - _fDDetS0_) * _fDOrgS0_ * _bDTotS0_ _ELSE_ _cDHumS0_ _ENDIF_
_sNHumS0_	Humus_N_in_lake_sediment	gN/m2	_sNHumS0_ = _IF_ (_InitCalc_ _EQ_ _TRUE_) _THEN_ _cNDHum0_ * _sDHumS0_ _ELSE_ _cNHumS0_ _ENDIF_
_sPHumS0_	Humus_P_in_lake_sediment	gP/m2	_sPHumS0_ = _IF_ (_InitCalc_ _EQ_ _TRUE_) _THEN_ _cPDHum0_ * _sDHumS0_ _ELSE_ _cPHumS0_ _ENDIF_
_sDIMS0_	Inorganic_matter_in_lake_sediment	gDIM/m2	_sDIMS0_ = _IF_ (_InitCalc_ _EQ_ _TRUE_) _THEN_ _bDTotS0_ - _sDHumS0_ - _sDDetS0_ _ELSE_ _cDIMS0_ _ENDIF_
_sDDiatS0_	Diatoms_DW_on_lake_sediment	gDW/m2	_sDDiatS0_ = _IF_ (_InitCalc_ _EQ_ _TRUE_) _THEN_ _fSedPhyt0_ * _sDDiatW0_ _ELSE_ _cDDiatS0_ _ENDIF_
_sNDiatS0_	Diatoms_N_on_lake_sediment	gN/m2	_sNDiatS0_ = _IF_ (_InitCalc_ _EQ_ _TRUE_) _THEN_ _cNDDiat0_ * _sDDiatS0_ _ELSE_ _cNDiatS0_ _ENDIF_
_sPDiatS0_	Diatoms_P_on_lake_sediment	gP/m2	_sPDiatS0_ = _IF_ (_InitCalc_ _EQ_ _TRUE_) _THEN_ _cPDDiat0_ * _sDDiatS0_ _ELSE_ _cPDiatS0_ _ENDIF_
_sDGrenS0_	Green_algae_DW_on_lake_sediment	gDW/m2	_sDGrenS0_ = _IF_ (_InitCalc_ _EQ_ _TRUE_) _THEN_ _fSedPhyt0_ * _sDGrenW0_ _ELSE_ _cDGrenS0_ _ENDIF_
_sNGrenS0_	Green_algae_N_on_lake_sediment	gN/m2	_sNGrenS0_ = _IF_ (_InitCalc_ _EQ_ _TRUE_) _THEN_ _cNDGren0_ * _sDGrenS0_ _ELSE_ _cNGrenS0_ _ENDIF_
_sPGrenS0_	Green_algae_P_on_lake_sediment	gP/m2	_sPGrenS0_ = _IF_ (_InitCalc_ _EQ_ _TRUE_) _THEN_ _cPDGren0_ * _sDGrenS0_ _ELSE_ _cPGrenS0_ _ENDIF_
_sDBlueS0_	Blue-greens_DW_on_lake_sediment	gDW/m2	_sDBlueS0_ = _IF_ (_InitCalc_ _EQ_ _TRUE_) _THEN_ _fSedPhyt0_ * _sDBlueW0_ _ELSE_ _cDBlueS0_ _ENDIF_
_sNBlueS0_	Blue-greens_N_on_lake_sediment	gN/m2	_sNBlueS0_ = _IF_ (_InitCalc_ _EQ_ _TRUE_) _THEN_ _cNDBlue0_ * _sDBlueS0_ _ELSE_ _cNBlueS0_ _ENDIF_
_sPBlueS0_	Blue-greens_P_on_lake_sediment	gP/m2	_sPBlueS0_ = _IF_ (_InitCalc_ _EQ_ _TRUE_) _THEN_ _cPDBlue0_ * _sDBlueS0_ _ELSE_ _cPBlueS0_ _ENDIF_
_sDVeg0_	Vegetation_DW_in_lake_water	gDW/m2	_sDVeg0_ = _cDVeg0_
_sNVeg0_	Vegetation_N_in_lake_water	gN/m2	_sNVeg0_ = _IF_ (_InitCalc_ _EQ_ _TRUE_) _THEN_ _cNDVeg0_ * _sDVeg0_ _ELSE_ _cNVeg0_ _ENDIF_
_sPVeg0_	Vegetation_P_in_lake_water	gP/m2	_sPVeg0_ = _IF_ (_InitCalc_ _EQ_ _TRUE_) _THEN_ _cPDVeg0_ * _sDVeg0_ _ELSE_ _cPVeg0_ _ENDIF_
_sDBent0_	Zoobenthos_DW_in_lake_sediment	gDW/m2	_sDBent0_ = _cDBent0_
_sNBent0_	Zoobenthos_N_in_lake_sediment	gN/m2	_sNBent0_ = _IF_ (_InitCalc_ _EQ_ _TRUE_) _THEN_ _cNDBentRef_ * _sDBent0_ _ELSE_ _cNBent0_ _ENDIF_
_sPBent0_	Zoobenthos_P_in_lake_sediment	gP/m2	_sPBent0_ = _IF_ (_InitCalc_ _EQ_ _TRUE_) _THEN_ _cPDBentRef_ * _sDBent0_ _ELSE_ _cPBent0_ _ENDIF_
_sDepthWM0_	Depth_of_marsh_water	m	_sDepthWM0_ = _cDepthWM0_
_sNH4WM0_	N_in_NH4_in_marsh_water	gN/m3	_sNH4WM0_ = _IF_ (_InitCalc_ _EQ_ _TRUE_) _THEN_ _sNH4W0_ _ELSE_ _cNH4WM0_ _ENDIF_
_sNO3WM0_	N_in_NO3_in_marsh_water	gN/m3	_sNO3WM0_ = _IF_ (_InitCalc_ _EQ_ _TRUE_) _THEN_ _sNO3W0_ _ELSE_ _cNO3WM0_ _ENDIF_
_sPO4WM0_	P_in_PO4_in_marsh_water	gP/m3	_sPO4WM0_ = _IF_ (_InitCalc_ _EQ_ _TRUE_) _THEN_ _sPO4W0_ _ELSE_ _cPO4WM0_ _ENDIF_
_sPAIMWM0_	P_adsorbed_onto_IM_in_marsh_water	gP/m3	_sPAIMWM0_ = _IF_ (_InitCalc_ _EQ_ _TRUE_) _THEN_ _sPAIMW0_ _ELSE_ _cPAIMWM0_ _ENDIF_
_sSiO2WM0_	Dissolved_Si_in_marsh_water	gSi/m3	_sSiO2WM0_ = _IF_ (_InitCalc_ _EQ_ _TRUE_) _THEN_ _sSiO2W0_ _ELSE_ _cSiO2WM0_ _ENDIF_
_sO2WM0_	Oxygen_in_marsh_water	gO2/m3	_sO2WM0_ = _IF_ (_InitCalc_ _EQ_ _TRUE_) _THEN_ _sO2W0_ _ELSE_ _cO2WM0_ _ENDIF_
_sDDetWM0_	Detritus_DW_in_marsh_water	gDW/m3	_sDDetWM0_ = _IF_ (_InitCalc_ _EQ_ _TRUE_) _THEN_ _sDDetW0_ _ELSE_ _cDDetWM0_ _ENDIF_
_sNDetWM0_	Detritus_N_in_marsh_water	gN/m3	_sNDetWM0_ = _IF_ (_InitCalc_ _EQ_ _TRUE_) _THEN_ _sNDetW0_ _ELSE_ _cNDetWM0_ _ENDIF_
_sPDetWM0_	Detritus_P_in_marsh_water	gP/m3	_sPDetWM0_ = _IF_ (_InitCalc_ _EQ_ _TRUE_) _THEN_ _sPDetW0_ _ELSE_ _cPDetWM0_ _ENDIF_
_sSiDetWM0_	Detritus_Si_in_marsh_water	gSi/m3	_sSiDetWM0_ = _IF_ (_InitCalc_ _EQ_ _TRUE_) _THEN_ _sSiDetW0_ _ELSE_ _cSiDetWM0_ _ENDIF_
_sDIMWM0_	Inorganic_matter_in_marsh_water	gDIM/m3	_sDIMWM0_ = _IF_ (_InitCalc_ _EQ_ _TRUE_) _THEN_ _sDIMW0_ _ELSE_ _cDIMWM0_ _ENDIF_
_sDDiatWM0_	Diatoms_DW_in_marsh_water	gDW/m3	_sDDiatWM0_ = _IF_ (_InitCalc_ _EQ_ _TRUE_) _THEN_ _sDDiatW0_ _ELSE_ _cDDiatWM0_ _ENDIF_
_sNDiatWM0_	Diatoms_N_in_marsh_water	gN/m3	_sNDiatWM0_ = _IF_ (_InitCalc_ _EQ_ _TRUE_) _THEN_ _sNDiatW0_ _ELSE_ _cNDiatWM0_ _ENDIF_
_sPDiatWM0_	Diatoms_P_in_marsh_water	gP/m3	_sPDiatWM0_ = _IF_ (_InitCalc_ _EQ_ _TRUE_) _THEN_ _sPDiatW0_ _ELSE_ _cPDiatWM0_ _ENDIF_
_sDGrenWM0_	Green_algae_DW_in_marsh_water	gDW/m3	_sDGrenWM0_ = _IF_ (_InitCalc_ _EQ_ _TRUE_) _THEN_ _sDGrenW0_ _ELSE_ _cDGrenWM0_ _ENDIF_
_sNGrenWM0_	Green_algae_N_in_marsh_water	gN/m3	_sNGrenWM0_ = _IF_ (_InitCalc_ _EQ_ _TRUE_) _THEN_ _sNGrenW0_ _ELSE_ _cNGrenWM0_ _ENDIF_
_sPGrenWM0_	Green_algae_P_in_marsh_water	gP/m3	_sPGrenWM0_ = _IF_ (_InitCalc_ _EQ_ _TRUE_) _THEN_ _sPGrenW0_ _ELSE_ _cPGrenWM0_ _ENDIF_
_sDBlueWM0_	Blue-greens_DW_in_marsh_water	gDW/m3	_sDBlueWM0_ = _IF_ (_InitCalc_ _EQ_ _TRUE_) _THEN_ _sDBlueW0_ _ELSE_ _cDBlueWM0_ _ENDIF_
_sNBlueWM0_	Blue-greens_N_in_marsh_water	gN/m3	_sNBlueWM0_ = _IF_ (_InitCalc_ _EQ_ _TRUE_) _THEN_ _sNBlueW0_ _ELSE_ _cNBlueWM0_ _ENDIF_
_sPBlueWM0_	Blue-greens_P_in_marsh_water	gP/m3	_sPBlueWM0_ = _IF_ (_InitCalc_ _EQ_ _TRUE_) _THEN_ _sPBlueW0_ _ELSE_ _cPBlueWM0_ _ENDIF_
_sDZooM0_	Zooplankton_DW_in_marsh_water	gDW/m3	_sDZooM0_ = _IF_ (_InitCalc_ _EQ_ _TRUE_) _THEN_ _sDZoo0_ _ELSE_ _cDZooM0_ _ENDIF_
_sNZooM0_	Zooplankton_N_in_marsh_water	gN/m3	_sNZooM0_ = _IF_ (_InitCalc_ _EQ_ _TRUE_) _THEN_ _sNZoo0_ _ELSE_ _cNZooM0_ _ENDIF_
_sPZooM0_	Zooplankton_P_in_marsh_water	gP/m3	_sPZooM0_ = _IF_ (_InitCalc_ _EQ_ _TRUE_) _THEN_ _sPZoo0_ _ELSE_ _cPZooM0_ _ENDIF_
_sNH4SM0_	N_in_NH4_in_marsh_sediment_pore_water	gN/m2	_sNH4SM0_ = _IF_ (_InitCalc_ _EQ_ _TRUE_) _THEN_ _sNH4S0_ _ELSE_ _cNH4SM0_ _ENDIF_
_sNO3SM0_	N_in_NO3_in_marsh_sediment_pore_water	gN/m2	_sNO3SM0_ = _IF_ (_InitCalc_ _EQ_ _TRUE_) _THEN_ _sNO3S0_ _ELSE_ _cNO3SM0_ _ENDIF_
_bRhoSolidSM0_	Average_density_of_solid_material	g/m3Solid	_bRhoSolidSM0_ = _IF_ (_InitCalc_ _EQ_ _TRUE_) _THEN_ _fDOrgSM0_ * _cRhoOM_ +(1.0 - _fDOrgSM0_) * _cRhoIM_ _ELSE_ _fDOrgSM0_ * _cRhoOM_ +(1.0 - _fDOrgSM0_) * _cRhoIM_ _ENDIF_
_bPorSM0_	Porosity	m3Wat./m3Sed.	_bPorSM0_ = _IF_ (_InitCalc_ _EQ_ _TRUE_) _THEN_ (1.0 - _fDTotSM0_) * _bRhoSolidSM0_ / _cRhoWat_ /(_fDTotSM0_ + (1.0 - _fDTotSM0_) * _bRhoSolidSM0_ / _cRhoWat_) _ELSE_ (1.0 - _fDTotSM0_) * _bRhoSolidSM0_ / _cRhoWat_ /(_fDTotSM0_ + (1.0 - _fDTotSM0_) * _bRhoSolidSM0_ / _cRhoWat_) _ENDIF_
_bRhoTotSM0_	Bulk_density_of_sediment	gSolid/m3Sed.	_bRhoTotSM0_ = _IF_ (_InitCalc_ _EQ_ _TRUE_) _THEN_ _bRhoSolidSM0_ * (1.0 - _bPorSM0_) _ELSE_ 0.0 _ENDIF_
_bDTotSM0_	Total_dry-weight_in_top_layer	gD/m2	_bDTotSM0_ = _IF_ (_InitCalc_ _EQ_ _TRUE_) _THEN_ _bRhoTotSM0_ * _cDepthSM_ _ELSE_ 0.0 _ENDIF_
_fPAdsSM0_	Adsorbed_fraction_of_inorg._P_in_sediment	-	_fPAdsSM0_ = _IF_ (_InitCalc_ _EQ_ _TRUE_) _THEN_ _fPAdsS0_ _ELSE_ 0.0 _ENDIF_
_sPO4SM0_	P_in_PO4_in_marsh_sediment_pore_water	gP/m2	_sPO4SM0_ = _IF_ (_InitCalc_ _EQ_ _TRUE_) _THEN_ (1.0 - _fPAdsSM0_) * _fPInorgSM0_ * _bDTotSM0_ _ELSE_ _cPO4SM0_ _ENDIF_
_sPAIMSM0_	P_adsorbed_onto_IM_in_marsh_sediment	gP/m2	_sPAIMSM0_ = _IF_ (_InitCalc_ _EQ_ _TRUE_) _THEN_ _fPAdsSM0_ * _fPInorgSM0_ * _bDTotSM0_ _ELSE_ _cPAIMSM0_ _ENDIF_
_sDDetSM0_	Detritus_DW_in_marsh_sediment	gDW/m2	_sDDetSM0_ = _IF_ (_InitCalc_ _EQ_ _TRUE_) _THEN_ _fDDetSM0_ * _fDOrgSM0_ * _bDTotSM0_ _ELSE_ _cDDetSM0_ _ENDIF_
_sNDetSM0_	Detritus_N_in_marsh_sediment	gN/m2	_sNDetSM0_ = _IF_ (_InitCalc_ _EQ_ _TRUE_) _THEN_ _cNDDet0_ * _sDDetSM0_ _ELSE_ _cNDetSM0_ _ENDIF_
_sPDetSM0_	Detritus_P_in_marsh_sediment	gP/m2	_sPDetSM0_ = _IF_ (_InitCalc_ _EQ_ _TRUE_) _THEN_ _cPDDet0_ * _sDDetSM0_ _ELSE_ _cPDetSM0_ _ENDIF_
_sSiDetSM0_	Detritus_Si_in_marsh_sediment	gSi/m2	_sSiDetSM0_ = _IF_ (_InitCalc_ _EQ_ _TRUE_) _THEN_ _cSiDDet0_ * _sDDetSM0_ _ELSE_ _cSiDetSM0_ _ENDIF_
_sDHumSM0_	Humus_DW_in_marsh_sediment	gDW/m2	_sDHumSM0_ = _IF_ (_InitCalc_ _EQ_ _TRUE_) _THEN_ (1.0 - _fDDetSM0_) * _fDOrgSM0_ * _bDTotSM0_ _ELSE_ _cDHumSM0_ _ENDIF_
_sNHumSM0_	Humus_N_in_marsh_sediment	gN/m2	_sNHumSM0_ = _IF_ (_InitCalc_ _EQ_ _TRUE_) _THEN_ _cNDHum0_ * _sDHumSM0_ _ELSE_ _cNHumSM0_ _ENDIF_
_sPHumSM0_	Humus_Pin_marsh_sediment	gP/m2	_sPHumSM0_ = _IF_ (_InitCalc_ _EQ_ _TRUE_) _THEN_ _cPDHum0_ * _sDHumSM0_ _ELSE_ _cPHumSM0_ _ENDIF_
_sDIMSM0_	Inorganic_matter_in_marsh_sediment	gDIM/m2	_sDIMSM0_ = _IF_ (_InitCalc_ _EQ_ _TRUE_) _THEN_ _bDTotSM0_ - _sDHumSM0_ - _sDDetSM0_ _ELSE_ _cDIMSM0_ _ENDIF_
_sDRootPhra0_	Root_biomass_DW_in_marsh_sediment	gDW/m2	_sDRootPhra0_ = _cDRootPhra0_
_sDShootPhra0_	Shoot_biomass_DW_in_marsh_water	gDW/m2	_sDShootPhra0_ = _cDShootPhra0_
_sNRootPhra0_	Root_biomass_N_in_marsh_sediment	gN/m2	_sNRootPhra0_ = _IF_ (_FALSE_ _EQ_ _InclMarsh_ _OR_ _fMarsh_ _LE_ _NearZero_) _THEN_ _cNRootPhra0_ _ELSE_ _cNDPhra0_ * _sDRootPhra0_ _ENDIF_
_sNShootPhra0_	Shoot_biomass_N_in_marsh_water	gN/m2	_sNShootPhra0_ = _IF_ (_FALSE_ _EQ_ _InclMarsh_ _OR_ _fMarsh_ _LE_ _NearZero_) _THEN_ _cNShootPhra0_ _ELSE_ _cNDPhra0_ * _sDShootPhra0_ _ENDIF_
_sPRootPhra0_	Root_biomass_P_in_marsh_sediment	gP/m2	_sPRootPhra0_ = _IF_ (_FALSE_ _EQ_ _InclMarsh_ _OR_ _fMarsh_ _LE_ _NearZero_) _THEN_ _cPRootPhra0_ _ELSE_ _cPDPhra0_ * _sDRootPhra0_ _ENDIF_
_sPShootPhra0_	Shoot_biomass_P_in_marsh_water	gP/m2	_sPShootPhra0_ = _IF_ (_FALSE_ _EQ_ _InclMarsh_ _OR_ _fMarsh_ _LE_ _NearZero_) _THEN_ _cPShootPhra0_ _ELSE_ _cPDPhra0_ * _sDShootPhra0_ _ENDIF_
_uDPhytW0_	Total_initial_DW_in_phytoplankton_in_lake_water	mgDW/l	_uDPhytW0_ = _sDDiatW0_ + _sDGrenW0_ + _sDBlueW0_
_uPPhytW0_	Total_initial_P_in_phytoplankton_in_lake_water	mgP/l	_uPPhytW0_ = _sPDiatW0_ + _sPGrenW0_ + _sPBlueW0_
_uNPhytW0_	Total_initial_N_in_phytoplankton_in_lake_water	mgN/l	_uNPhytW0_ = _sNDiatW0_ + _sNGrenW0_ + _sNBlueW0_
_uDPhytS0_	Total_initial_DW_in_phytoplankton_in_lake_sediment	mgDW/l	_uDPhytS0_ = _sDDiatS0_ + _sDGrenS0_ + _sDBlueS0_
_uPPhytS0_	Total_initial_P_in_phytoplankton_in_lake_sediment	gP/m2	_uPPhytS0_ = _sPDiatS0_ + _sPGrenS0_ + _sPBlueS0_
_uNPhytS0_	Total_initial_N_in_phytoplankton_in_lake_sediment	gN/m2	_uNPhytS0_ = _sNDiatS0_ + _sNGrenS0_ + _sNBlueS0_
_uDPhytWM0_	Total_initial_DW_in_phytoplankton_in_marsh_water	mgDW/l	_uDPhytWM0_ = _IF_ (_InitCalc_ _EQ_ _TRUE_) _THEN_ _uDPhytW0_ _ELSE_ _cDGrenWM0_ + _cDDiatWM0_ + _cDBlueWM0_ _ENDIF_
_uPPhytWM0_	Total_initial_P_in_phytoplankton_in_marsh_water	mgP/l	_uPPhytWM0_ = _IF_ (_InitCalc_ _EQ_ _TRUE_) _THEN_ _uPPhytW0_ _ELSE_ _cPGrenWM0_ + _cPDiatWM0_ + _cPBlueWM0_ _ENDIF_
_uNPhytWM0_	Total_initial_N_in_phytoplankton_in_marsh_water	mgN/l	_uNPhytWM0_ = _IF_ (_InitCalc_ _EQ_ _TRUE_) _THEN_ _uNPhytW0_ _ELSE_ _cNGrenWM0_ + _cNDiatWM0_ + _cNBlueWM0_ _ENDIF_
_uSiDiatWM0_	Total_initial_Si_in_phytoplankton_in_marsh_water	mgSi/l	_uSiDiatWM0_ = _IF_ (_InitCalc_ _EQ_ _TRUE_) _THEN_ _cSiDDiat_ * _sDDiatW0_ _ELSE_ _cSiDDiat_ * _sDDiatWM0_  _ENDIF_
_uDVeg0_	Total_initial_DW_vegetation_in_the_lake	gDW/m2	_uDVeg0_ = _sDVeg0_
_uPVeg0_	Total_initial_P_vegetation_in_the_lake	gP/m2	_uPVeg0_ = _sPVeg0_
_uNVeg0_	Total_initial_N_vegetation_in_the_lake	gN/m2	_uNVeg0_ = _sNVeg0_
_uDFish0_	Total_initial_DW_in_white_fish_in_the_lake	gDW/m2	_uDFish0_ = _sDFiJv0_ + _sDFiAd0_
_uPFish0_	Total_initial_P_in_white_fish_in_the_lake	gP/m2	_uPFish0_ = _sPFiJv0_ + _sPFiAd0_
_uNFish0_	Total_initial_N_in_white_fish_in_the_lake	gN/m2	_uNFish0_ = _sNFiJv0_ + _sNFiAd0_
_uPPisc0_	Total_initial_P_in_pisc_Fish_in_the_lake	gP/m2	_uPPisc0_ = _cPDPisc_ * _sDPisc0_
_uNPisc0_	Total_initial_N_in_pisc_Fish_in_the_lake	gN/m2	_uNPisc0_ = _cNDPisc_ * _sDPisc0_
_uDTotM0_	Total_initial_DW_in_the_marsh	gDW/m2	_uDTotM0_ = _IF_ (_FALSE_ _EQ_ _InclMarsh_ _OR_ _fMarsh_ _LE_ _NearZero_) _THEN_ 0.0 _ELSE_ ((_sDIMWM0_ + _sDDetWM0_ + _uDPhytWM0_ + _sDZooM0_) * _sDepthWM0_ + _sDIMSM0_ + _sDHumSM0_ + _sDDetSM0_ + _sDShootPhra0_ + _sDRootPhra0_) * _fMarsh_ _ENDIF_
_uPTotM0_	Total_initial_P_in_the_marsh	gP/m2	_uPTotM0_ = _IF_ (_FALSE_ _EQ_ _InclMarsh_ _OR_ _fMarsh_ _LE_ _NearZero_) _THEN_ 0.0 _ELSE_ ((_sPO4WM0_ + _sPDetWM0_ + _sPAIMWM0_ + _uPPhytWM0_ + _sPZooM0_) * _sDepthWM0_ + _sPO4SM0_ + _sPDetSM0_ + _sPHumSM0_ + _sPAIMSM0_ + _sPShootPhra0_ + _sPRootPhra0_) * _fMarsh_ _ENDIF_
_uNTotM0_	Total_initial_N_in_the_marsh	gN/m2	_uNTotM0_ = _IF_ (_FALSE_ _EQ_ _InclMarsh_ _OR_ _fMarsh_ _LE_ _NearZero_) _THEN_ 0.0 _ELSE_ ((_sNH4WM0_ + _sNO3WM0_ + _sNDetWM0_ + _uNPhytWM0_ + _sNZooM0_) * _sDepthWM0_ + _sNH4SM0_ + _sNO3SM0_ + _sNDetSM0_ + _sNHumSM0_ + _sNShootPhra0_ + _sNRootPhra0_) * _fMarsh_ _ENDIF_
_uSiTotM0_	Total_initial_Si_in_the_marsh	gSI/m2	_uSiTotM0_ = _IF_ (_FALSE_ _EQ_ _InclMarsh_ _OR_ _fMarsh_ _LE_ _NearZero_) _THEN_ 0.0 _ELSE_ ((_sSiO2WM0_ + _sSiDetWM0_ + _uSiDiatWM0_) * _sDepthWM0_ + _sSiDetSM0_) * _fMarsh_ _ENDIF_
_uDTotT0_	Total_initial_DW_in_the_lake	gDW/m2	_uDTotT0_ = (_sDIMW0_ + _sDDetW0_ + _uDPhytW0_ + _sDZoo0_) * _sDepthW0_ + _uDVeg0_ + _sDIMS0_ + _sDHumS0_ + _sDDetS0_ + _uDPhytS0_ + _uDFish0_ + _sDPisc0_ + _sDBent0_ + _uDTotM0_
_uPTotT0_	Total_initial_P_in_the_lake	gP/m2	_uPTotT0_ = (_sPO4W0_ + _sPDetW0_ + _sPAIMW0_ + _uPPhytW0_ + _sPZoo0_) * _sDepthW0_ + _uPVeg0_ + _sPO4S0_ + _sPDetS0_ + _sPAIMS0_ + _sPHumS0_ + _uPPhytS0_ + _uPFish0_ + _uPPisc0_ + _sPBent0_ + _uPTotM0_
_uNTotT0_	Total_initial_N_in_the_lake	gN/m2	_uNTotT0_ = (_sNH4W0_ + _sNO3W0_ + _sNDetW0_ + _uNPhytW0_ + _sNZoo0_) * _sDepthW0_ + _uNVeg0_ + _sNH4S0_ + _sNO3S0_ + _sNDetS0_ + _uNPhytS0_ + _sNHumS0_ + _uNFish0_ + _uNPisc0_ + _sNBent0_ + _uNTotM0_
_uSiTotT0_	Total_initial_Si_in_the_lake	gSI/m2	_uSiTotT0_ =  (_sSiO2W0_ + _sSiDetW0_ + _cSiDDiat_ * _sDDiatW0_) * _sDepthW0_ + _sSiDetS0_ + _cSiDDiat_*_sDDiatS0_ + _uSiTotM0_
_sDExtTotT0_	Total_amount_of_DW_moved_into_or_out_from_the_system	gDW/m2	_sDExtTotT0_ = _uDTotT0_
_sNExtTotT0_	Total_amount_of_N_moved_into_or_out_from_the_system	gN/m2	_sNExtTotT0_ = _uNTotT0_
_sPExtTotT0_	Total_amount_of_P_moved_into_or_out_from_the_system	gP/m2	_sPExtTotT0_ = _uPTotT0_
_sSiExtTotT0_	Total_amount_of_Si_moved_into_or_out_from_the_system	gSi/m2	_sSiExtTotT0_ = _uSiTotT0_

<dynamics>
name	description	unit	equation
_sTime_	time	d	_sTime_ = _time_
_TimeYears_	Time_in_years	y	_TimeYears_ = _sTime_ / _DaysPerYear_
_Day_	Time_(daynumber)_within_the_year_(0-365)	-	_Day_ = _sTime_ - _FLOOR_(_TimeYears_) * _DaysPerYear_
_Years_	Time_in_calendar_years	y	_Years_ = _YearZero_ + _TimeYears_
_uTm_	Forcing_function_temperature	oC	_uTm_ = _IF_ (_FALSE_ _EQ_ _InclSeason_) _THEN_ _cTmAve_ _ELSEIF_ (_ReadTemp_ _EQ_ _TRUE_) _THEN_ _mTemp_ _ELSE_ _cTmAve_ - _cTmVar_ * _COS_(2.0*_Pi_*(_sTime_ + _TenDays_ - _cTimeLag_) / _DaysPerYear_) _ENDIF_
_uVWind_	Forcing_function_wind_speed	m/s	_uVWind_ = _IF_ (_ReadVWind_ _EQ_ _TRUE_)_THEN_ _mVWind_ _ELSE_ _cVWind_ _ENDIF_
_ufDay_	day_length	h/24h	_ufDay_ = _IF_ (_FALSE_ _EQ_ _InclSeason_) _THEN_ _cfDayAve_ _ELSE_ _cfDayAve_ - _cfDayVar_ * _COS_(2.0*_Pi_*(_sTime_+_TenDays_) / _DaysPerYear_) _ENDIF_
_uLDay_	total_daily_radiation	total_J/m2/d	_uLDay_ = _IF_ (_FALSE_ _EQ_ _InclSeason_) _THEN_ _cLDayAve_ _ELSEIF_ (_ReadLOut_ _EQ_ _TRUE_) _THEN_ 0.0 _ELSE_ _cLDayAve_ - _cLDayVar_ * _COS_(2.0*_Pi_*(_sTime_+_TenDays_) / _DaysPerYear_) _ENDIF_
_uLOut_	average_light_intensity_during_daytime	total_J/m2/s_=_W/m2	_uLOut_ = _IF_ (_FALSE_ _EQ_ _InclSeason_) _THEN_ _uLDay_ / _SecsPerDay_ / _ufDay_ _ELSEIF_ (_ReadLOut_ _EQ_ _TRUE_) _THEN_ _mLOut_ / _ufDay_ _ELSE_ _uLDay_ / _SecsPerDay_ / _ufDay_ _ENDIF_
_uLPARSurf_	average_PAR_at_zero_depth	J/m2/s_PAR_=_W/m2_PAR	_uLPARSurf_ = _fPAR_ * (1.0 - _fRefl_) * _uLOut_
_aExtPhyt_	contribution_of_algae_to_extinction	m-1	_aExtPhyt_ = _cExtSpDiat_ * _sDDiatW_ + _cExtSpGren_ * _sDGrenW_ + _cExtSpBlue_ * _sDBlueW_
_aExtDet_	detrital_contribution_to_extinction	m-1	_aExtDet_ = _cExtSpDet_ * _sDDetW_
_aExtIM_	contribution_of_inert_matter_to_extinction	m-1	_aExtIM_ = _cExtSpIM_ * _sDIMW_
_aExtCoefOpen_	extinction_coefficient_without_vegetation	m-1	_aExtCoefOpen_ = _cExtWat_ + _aExtIM_ + _aExtDet_ + _aExtPhyt_
_bfSubVeg_	submerged_fraction_of_shoot	-	_bfSubVeg_ = 1.0 - _fFloatVeg_ - _fEmergVeg_
_aDayInitVeg_	Initial_growth_only_once_a_year	day	_aDayInitVeg_ = _IF_ (_Day_ _LT_ 1.0 _OR_ _sTime_ _LT_ _BeginTime_ + 1.0) _THEN_ 367 _ELSEIF_ (_uTm_ _GE_ _cTmInitVeg_ _AND_ _aDayInitVeg_ _GT_ 366) _THEN_ _Day_ _ELSE_ _aDayInitVeg_ _ENDIF_
_bfRootVeg_	setting_root_fration	-	_bfRootVeg_ = _IF_ (_FALSE_ _EQ_ _InclSeason_) _THEN_ _fRootVegSum_ _ELSEIF_ (_Day_ _LT_ _aDayInitVeg_) _THEN_ _fRootVegWin_ _ELSEIF_ (_Day_ _LT_ _aDayInitVeg_ + _cLengAllo_) _THEN_ 0.5*(_fRootVegWin_ + _fRootVegSum_) + 0.5*(_fRootVegWin_ - _fRootVegSum_) * _COS_(_Pi_/_cLengAllo_ * (_Day_ - _aDayInitVeg_)) _ELSEIF_ (_Day_ _LT_ _uDayWinVeg_) _THEN_ _fRootVegSum_ _ELSEIF_ (_Day_ _LT_ _uDayWinVeg_ + _cLengAllo_) _THEN_ 0.5*(_fRootVegWin_ + _fRootVegSum_) - 0.5*(_fRootVegWin_ - _fRootVegSum_) * _COS_(_Pi_/_cLengAllo_ * (_Day_ - _uDayWinVeg_)) _ELSE_ _fRootVegWin_ _ENDIF_
_bfShootVeg_	shoot_fraction	-	_bfShootVeg_ = 1.0 - _bfRootVeg_
_aDShootVeg_	shoot_biomass	g/m2	_aDShootVeg_ = _bfShootVeg_ * _sDVeg_
_aDFloatVeg_	floating_biomass	g/m2	_aDFloatVeg_ = _fFloatVeg_ * _aDShootVeg_
_aDSubVeg_	submerged_biomass	g/m2	_aDSubVeg_ = _bfSubVeg_ * _aDShootVeg_
_aExtVeg_	contribution_of_plant_species_to_extinction_(submerged)	m-1	_aExtVeg_ = _IF_ (_FALSE_ _EQ_ _InclBed_) _THEN_ 0.0 _ELSE_ _cExtSpVeg_ * _aDSubVeg_ / _sDepthW_ _ENDIF_
_aExtCoef_	extinction_coefficient_incl_vegetation	m-1	_aExtCoef_ = _aExtCoefOpen_ + _aExtVeg_
_aLPARBot_	light_at_the_bottom	W/m2_PAR	_aLPARBot_ = _uLPARSurf_ * _EXP_(- _aExtCoef_ * _sDepthW_)
_aDepth1Veg_	upper_depth_of_vegetation_layer_(minimum_=_0_m_=_surface)	m	_aDepth1Veg_ = _fDepth1Veg_ * _sDepthW_
_aLPAR1Veg_	light_at_top_of_vegetation_layer	W/m2_PAR	_aLPAR1Veg_ = _uLPARSurf_ * _EXP_(- _aExtCoefOpen_ * _aDepth1Veg_)
_uFunLProdPeri_	light_limitation_periphyton	-	_uFunLProdPeri_ = 1 / ( 1 + _EXP_( _cLPeriSlope_ * ( _aLPAR1Veg_-_cLPeriRef_ ) ) )
_uFunTmProdPeri_	temperature_limitation_periphyton	-	_uFunTmProdPeri_ = _POW_(_cQ10ProdPeri_ _POWOPERATOR_ (0.1 * (_uTm_ - _cTmRefPeri_)))
_oDPhytW_	total_DW_phytoplankton_in_lake_water	g/m3	_oDPhytW_ = _sDDiatW_ + _sDGrenW_ + _sDBlueW_
_oPPhytW_	total_P_phytoplankton_in_lake_water	g/m3	_oPPhytW_ = _sPDiatW_ + _sPGrenW_ + _sPBlueW_
_oNPhytW_	total_N_phytoplankton_in_lake_water	g/m3	_oNPhytW_ = _sNDiatW_ + _sNGrenW_ + _sNBlueW_
_oPSestW_	total_seston_P_(incl_adsorbed	gP/m3	_oPSestW_ = _oPPhytW_ + _sPDetW_ + _sPAIMW_
_oPTotW_	total_P_in_water_(excl_animals_AND_vegetation)	gP/m3	_oPTotW_ = _oPSestW_ + _sPO4W_
_aPeriChlaTP_	perifyton_chla_potentially_produced_in_the_system_based_on_total_P_in_water_using_emperical_function_	mg/m2	_aPeriChlaTP_ = _POW_ (10 _POWOPERATOR_ ( _LN_  ( _oPTotW_*1000 )/ _LN_ (10) * _cPeriChlaSlope_ + _cPeriChlaInt_ ) )
_aVegSurf_	total_surface_area_of_vegetation	m2	_aVegSurf_ = _sDVeg_ * _cVegSurf_ * _bfShootVeg_
_uFunSurfProdPeri_	surface_area_limitation_periphyton	-	_uFunSurfProdPeri_ = 1 / ( 1 + _EXP_( _cSurfPeriSlope_ * ( _aVegSurf_-_cSurfPeriRef_ ) ) )
_aPeriChlaLTm_	perifyton_chla_corrected_for_light_limitation_and_temperature	mg/m2	_aPeriChlaLTm_ = _aPeriChlaTP_ *  _uFunLProdPeri_  * _uFunTmProdPeri_
_aPeriChlaTot_	perifyton_chla_spread_over_the_growable_surface_area	mg/m2Lake/m2Surf	_aPeriChlaTot_ =  _uFunSurfProdPeri_  * _aPeriChlaLTm_
_aPeriShade_	light_attenuation_reduction_by_perifyton_chla	%PAR	_aPeriShade_ = _IF_  (_UsePeri_ _EQ_ _FALSE_) _THEN_ 0.0 _ELSEIF_(  _aPeriChlaTot_  * _cPeriShade_   _LE_ 1.0 )  _THEN_  ( _aPeriChlaTot_  * _cPeriShade_ )  _ELSE_ 1.0 - _NearZero_ _ENDIF_
_aDepth2Veg_	lower_depth_of_vegetation_layer_(maximum_=_water_depth)	m	_aDepth2Veg_ = _fDepth2Veg_ * _sDepthW_
_aLPAR2Veg_	light_at_bottom_of_vegetation_layer	W/m2_PAR	_aLPAR2Veg_ = _aLPAR1Veg_ * _EXP_(- _aExtCoef_ * (_aDepth2Veg_ - _aDepth1Veg_))
_uFunTmVeg_	temperature_function_of_growth_vegetation	-	_uFunTmVeg_ = _EXP_(-0.5/(_cSigTmVeg_*_cSigTmVeg_) *((_uTm_-_cTmOptVeg_)*(_uTm_-_cTmOptVeg_) - (_cTmRef_-_cTmOptVeg_)*(_cTmRef_-_cTmOptVeg_)))
_uFunTmProdVeg_	temperature_function_of_vegetation_production	-	_uFunTmProdVeg_ = _IF_ ( _UsePowerVeg_ _LT_ _NearZero_ ) _THEN_ _uFunTmVeg_  _ELSE_  _POW_ ( _cQ10ProdVeg_ _POWOPERATOR_ (0.1 * (_uTm_ - _cTmRef_))) _ENDIF_
_uFunTmRespVeg_	temperature_function_of_vegetation_respiration	-	_uFunTmRespVeg_ =  _IF_ ( _UsePowerVeg_ _LT_ _NearZero_ ) _THEN_ _uFunTmVeg_ _ELSE_   _POW_(_cQ10RespVeg_ _POWOPERATOR_ (0.1 * (_uTm_ - _cTmRef_)))  _ENDIF_
_uhLVeg_	half-sat_light_for_vegetation_production_at_current_temp	W/m2	_uhLVeg_ = _hLRefVeg_ * _uFunTmProdVeg_
_aLPIVeg_	integrated_plant_PI_curve_over_depth_	-	_aLPIVeg_ = ( _aLPAR1Veg_* _aDepth2Veg_  - _LN_(  _aLPAR1Veg_  /  _aLPAR2Veg_  ) )/ _sDepthW_  * (1 - _aPeriShade_ )
_aDEmergVeg_	emergent_biomass	g/m2	_aDEmergVeg_ = _fEmergVeg_ * _aDShootVeg_
_afCovSurfVeg_	fraction_of_water_SURFACE_covered_by_plant_species	-	_afCovSurfVeg_ = _IF_ (_FALSE_ _EQ_ _InclBed_) _THEN_ 0.0 _ELSE_ _MIN_(1.0, _MAX_(_aDFloatVeg_ / (_cDLayerVeg_ + _NearZero_), _aDEmergVeg_ / (_fEmergVeg_ * _cDCarrVeg_ + _NearZero_) ) ) _ENDIF_
_afCovEmergVeg_	fraction_emergent_coverage	-	_afCovEmergVeg_ = _MIN_(1.0, _PerCent_ * _cCovSpVeg_ * _aDEmergVeg_)
_aLLimShootVeg_	light_function_of_growth_based_on_shoot_fraction	-	_aLLimShootVeg_ = _fEmergVeg_ + _fFloatVeg_ * (1.0 - _afCovEmergVeg_) + _bfSubVeg_ * (1.0 - _afCovSurfVeg_) *  1.0 / (_aExtCoef_ * _sDepthW_)  * _LN_ ( ( 1.0 + _aLPAR1Veg_ / _uhLVeg_ ) / ( 1.0 + _aLPAR2Veg_ / _uhLVeg_ ))* (1 - _aPeriShade_ )
_uDayWinVeg_	day_at_which_plants_change_strategy_towards_overwintering_	day	_uDayWinVeg_ = _IF_ _UsePowerVeg_ _GT_ _NearZero_ _THEN_ _cDayWinVeg_ _ELSEIF_ (_Day_ _LT_ 1.0 _OR_ _sTime_ _LT_ _BeginTime_ + 1.0) _THEN_ 367 _ELSEIF_ (_aLPIVeg_ _LE_ _cLAlloVeg_  _AND_ _uDayWinVeg_ _GT_ 366 _AND_ _Day_ _GT_ 183 ) _THEN_ _Day_  _ELSE_ _uDayWinVeg_ _ENDIF_
_uQInSeason_	seasonal_inflow	m-1	_uQInSeason_ = _IF_ (_FALSE_ _EQ_ _UseSeasonLoad_) _THEN_ 0.0 _ELSEIF_ (_Day_ _LT_ _cDayApril1_ - 0.5*_cLengChange_) _THEN_ _cQInWin_ _ELSEIF_ (_Day_ _LT_ _cDayApril1_ + 0.5*_cLengChange_) _THEN_ 0.5*(_cQInWin_ + _cQInSum_) + 0.5*(_cQInWin_ - _cQInSum_) * _COS_(_Pi_/_cLengChange_ * (_Day_ - _cDayApril1_)) _ELSEIF_ (_Day_ _LT_ _cDayOct1_ - 0.5*_cLengChange_) _THEN_ _cQInSum_ _ELSEIF_ (_Day_ _LT_ _cDayOct1_ + 0.5*_cLengChange_) _THEN_ 0.5*(_cQInWin_ + _cQInSum_) - 0.5*(_cQInWin_ - _cQInSum_) * _COS_(_Pi_/_cLengChange_ * (_Day_ - _cDayOct1_)) _ELSE_ _cQInWin_ _ENDIF_
_uQEvSinus_	sinusoid_evaporation	mm/d	_uQEvSinus_ = _cQEvAve_ - _cQEvVar_ * _COS_(2.0*_Pi_ * (_sTime_ + _TenDays_ - _cTimeLag_) / _DaysPerYear_)
_uQEv_	evaporation	mm/d	_uQEv_ = _IF_ (_FALSE_ _EQ_ _InclSeason_) _THEN_ _cQEvAve_ _ELSEIF_ (_ReadQEv_ _EQ_ _TRUE_) _THEN_ _mQEv_ _ELSE_ _uQEvSinus_ _ENDIF_
_uQInExtra_	extra_inflow_(for_periodic_water_level_regulation	mm/d	_uQInExtra_ = _IF_ ((_Day_ _GE_ _cDayApril1_ - 0.5*_cLengChange_) _AND_ (_Day_ _LT_ _cDayApril1_ + 0.5*_cLengChange_)) _THEN_ _cQInExtraApril1_ _ELSEIF_ ( (_Day_ _GE_ _cDayOct1_ - 0.5*_cLengChange_) _AND_ (_Day_ _LT_ _cDayOct1_ + 0.5*_cLengChange_) ) _THEN_ _cQInExtraOct1_ _ELSE_ 0.0 _ENDIF_
_uQOutExtra_	extra_outflow_(for_periodic_water_level_regulation	mm/d	_uQOutExtra_ = _IF_ ((_Day_ _GE_ _cDayApril1_ - 0.5*_cLengChange_) _AND_ (_Day_ _LT_ _cDayApril1_ + 0.5*_cLengChange_)) _THEN_ _cQOutExtraApril1_ _ELSEIF_ ( (_Day_ _GE_ _cDayOct1_ - 0.5*_cLengChange_) _AND_ (_Day_ _LT_ _cDayOct1_ + 0.5*_cLengChange_) ) _THEN_ _cQOutExtraOct1_ _ELSE_ 0.0 _ENDIF_
_uQIn_	inflow	mm/d	_uQIn_ = _IF_ (_ReadQIn_ _EQ_ _TRUE_) _THEN_ _mQIn_ _ELSEIF_ (_UseSeasonLoad_ _EQ_ _TRUE_) _THEN_ _uQInSeason_ + _uQInExtra_ _ELSE_ _cQIn_ + _uQInExtra_ _ENDIF_
_uQOut_	outflow	mm/d	_uQOut_ = _IF_ (_ReadQOut_ _EQ_ _TRUE_) _THEN_ _MAX_(_mQOut_, (_sDepthW_ - _cDepthWMax_) * _mmPerm_) _ELSE_ _MAX_(0.0, (_uQIn_ - _uQInExtra_) - _uQEv_ - _cQInf_) + _uQOutExtra_ _ENDIF_
_uQDil_	inflow_minus_evaporation	mm/d	_uQDil_ = _uQIn_ - _uQEv_ - _cQInf_
_ukDil_	dilution_rate_of_substances	d-1	_ukDil_ = _uQDil_ / _mmPerm_ / _sDepthW_
_ukDilWat_	dilution_rate_of_water	d-1	_ukDilWat_ = _uQIn_ / _mmPerm_ / _sDepthW_
_ukOut_	outflow_rate	d-1	_ukOut_ = _uQOut_ / _mmPerm_ / _sDepthW_
_uTauWat_	water_residence_time	d	_uTauWat_ = 1.0 / (_ukDilWat_+_NearZero_)
_uTauSubst_	residence_time_of_substances	d	_uTauSubst_ = 1.0 / (_ukDil_+_NearZero_)
_vTranDepthW_	change_in_water_depth	m/d	_vTranDepthW_ = _IF_ (_FALSE_ _EQ_ _InclTran_) _THEN_ 0.0 _ELSEIF_ (_FALSE_ _EQ_ _InclMarsh_ _OR_ _fMarsh_ _LE_ _NearZero_) _THEN_ (_uQIn_ - _uQEv_ - _cQInf_ - _uQOut_) / _mmPerm_ _ELSE_ ((_uQIn_ - _uQEv_ - _cQInf_ - _uQOut_) / _mmPerm_) / (1.0 + _fMarsh_) _ENDIF_
_akExchM_	marsh_water_exchange_coefficient	m3/m3_marsh_water/d	_akExchM_ = _IF_ (_InclMarsh_ _EQ_ _TRUE_ _AND_ _fMarsh_ _GT_ _NearZero_) _THEN_ _kExchMaxM_ * _hfMarsh_ /(_hfMarsh_ + _fMarsh_) + _vTranDepthW_ / _sDepthWM_ _ELSE_ 0.0 _ENDIF_
_afVolMarsh_	relative_marsh_volume	m3_marsh/m3_lake	_afVolMarsh_ = _IF_ (_InclMarsh_ _EQ_ _TRUE_ _AND_ _fMarsh_ _GT_ _NearZero_) _THEN_ _fMarsh_ * _sDepthWM_ / _sDepthW_ _ELSE_ 0.0 _ENDIF_
_akExchL_	lake_water_exchange_coefficient	m3/m3_lake_water/d1	_akExchL_ = _IF_ (_InclMarsh_ _EQ_ _TRUE_ _AND_ _fMarsh_ _GT_ _NearZero_) _THEN_ _akExchM_ * _afVolMarsh_ _ELSE_ 0.0 _ENDIF_
_aDPhytS_	total_DW_phytoplankton_on_lake_sediment	g/m2	_aDPhytS_ = _IF_ (_InclPhytS_ _EQ_ _TRUE_) _THEN_ _sDDiatS_ + _sDGrenS_ + _sDBlueS_ _ELSE_ _NearZero_ _ENDIF_
_aPPhytS_	total_P_phytoplankton_on_lake_sediment	g/m2	_aPPhytS_ = _IF_ (_InclPhytS_ _EQ_ _TRUE_) _THEN_ _sPDiatS_ + _sPGrenS_ + _sPBlueS_ _ELSE_ _NearZero_ _ENDIF_
_aNPhytS_	total_N_phytoplankton_on_lake_sediment	g/m2	_aNPhytS_ = _IF_ (_InclPhytS_ _EQ_ _TRUE_) _THEN_ _sNDiatS_ + _sNGrenS_ + _sNBlueS_ _ELSE_ _NearZero_ _ENDIF_
_oDOMW_	organic_seston	gDW/m3	_oDOMW_ = _sDDetW_ + _oDPhytW_
_oDSestW_	total_seston	mgDW/l	_oDSestW_ = _oDOMW_ + _sDIMW_
_oPOMW_	organic_P_in_water	gP/m3	_oPOMW_ = _oPPhytW_ + _sPDetW_
_oPInorgW_	inorganic_P_in_water	gP/m3	_oPInorgW_ = _sPO4W_ + _sPAIMW_
_oNDissW_	SRN_in_water	gN/m3	_oNDissW_ = _sNO3W_ + _sNH4W_
_oNOMW_	orgseston_N	gN/m3	_oNOMW_ = _oNPhytW_ + _sNDetW_
_oNSestW_	total_seston_N	gN/m3	_oNSestW_ = _oNOMW_
_oNkjW_	kjeldahl_N_in_water	gN/m3	_oNkjW_ = _oNSestW_ + _sNH4W_
_oNTotW_	total_N_in_water_(without_animals_AND_vegetation)	gN/m3	_oNTotW_ = _oNkjW_ + _sNO3W_
_bPorS_	porosity	m3_water_m-3_sediment	_bPorS_ = (1.0 - _fDTotS0_) * (_fDOrgS0_ * _cRhoOM_ + (1 - _fDOrgS0_) * _cRhoIM_) / _cRhoWat_ / ( _fDTotS0_ + (1.0 - _fDTotS0_) * (_fDOrgS0_ * _cRhoOM_ + (1 - _fDOrgS0_) * _cRhoIM_) / _cRhoWat_ )
_bPorCorS_	sediment_porosity_corrected_for_tortuosity	-	_bPorCorS_ = _POW_(_bPorS_ _POWOPERATOR_ (_bPorS_ + 1.0))
_aDTotS_	total_sediment_(excl_biota)	g/m2	_aDTotS_ = _sDIMS_ + _sDHumS_ + _sDDetS_
_aRhoTotS_	(apparent)_bulk_density_of_sediment	g_solid_m-3_sediment	_aRhoTotS_ = _aDTotS_ / _cDepthS_
_aRhoSolidS_	average_solid_density	g/m-3_solid	_aRhoSolidS_ = (_sDIMS_ * _cRhoIM_ + (_sDHumS_ + _sDDetS_) * _cRhoOM_) / _aDTotS_
_afDTotS_	sediment_dry-weight_fraction	g_solid_g-1_sediment	_afDTotS_ = 1.0 / (1.0 + _bPorS_/(1.0-_bPorS_) * _cRhoWat_ / _aRhoSolidS_)
_afDOrgS_	total_organic_fraction_of_sediment_DW	-	_afDOrgS_ = (_sDHumS_ + _sDDetS_) / _aDTotS_
_afDetS_	detrital_fraction_of_sediment_organic_DW	-	_afDetS_ = _sDDetS_ / (_sDHumS_ + _sDDetS_)
_afDetTotS_	detrital_fraction_of_total_sediment_DW	-	_afDetTotS_ = _sDDetS_ / (_sDIMS_ + _sDHumS_ + _sDDetS_)
_aPInorgS_	inorganic_P_in_sediment	gP/m2	_aPInorgS_ = _sPO4S_ + _sPAIMS_
_aPTotAvailS_	total_P_in_sediment_(excl_humus_animals_AND_vegetation)	gP/m2	_aPTotAvailS_ = _sPDetS_ + _aPInorgS_ + _aPPhytS_
_aPTotS_	total_P_in_sediment_(excl_animals_AND_vegetation)	gP/m2	_aPTotS_ = _aPTotAvailS_ + _sPHumS_
_afPInorgS_	fraction_inorganic_P_in_sediment	gP/gD	_afPInorgS_ = _aPInorgS_ / _aDTotS_
_afPTotS_	total_P_fraction_in_sediment	gP/gD	_afPTotS_ = _aPTotS_ / _aDTotS_
_afPO4S_	fraction_dissolved_P_in_sediment	-	_afPO4S_ = _sPO4S_ / (_aPTotAvailS_ + _NearZero_)
_oPO4S_	conc_dissolved_P_in_interstitial_water	gP/m3	_oPO4S_ = _sPO4S_ / _cDepthS_ / _bPorS_
_aNDissS_	total_dissolved_N_in_pore_water	gN/m2	_aNDissS_ = _sNH4S_ + _sNO3S_
_aNkjAvailS_	kjeldahl_N_in_sediment_excl_humus	gN/m2	_aNkjAvailS_ = _sNDetS_ + _aNPhytS_ + _sNH4S_
_aNkjS_	kjeldahl_N_in_sediment	gN/m2	_aNkjS_ = _aNkjAvailS_ + _sNHumS_
_aNTotAvailS_	total_N_in_sediment_excl_humus	gN/m2	_aNTotAvailS_ = _aNkjAvailS_ + _sNO3S_
_aNTotS_	total_N_in_sediment	gN/m2	_aNTotS_ = _aNkjS_ + _sNO3S_
_afNInorgS_	fraction_inorganic_N_in_sediment	gN/gD	_afNInorgS_ = _aNDissS_ / _aDTotS_
_afNTotS_	total_N_fraction_in_sediment	gN/gD	_afNTotS_ = _aNTotS_ / _aDTotS_
_oNO3S_	conc_dissolved_N-NO3_in_interstitial_water	gN/m3	_oNO3S_ = _sNO3S_ / _cDepthS_ / _bPorS_
_oNH4S_	conc_dissolved_N-NH4_in_interstitial_water	gN/m3	_oNH4S_ = _sNH4S_ / _cDepthS_ / _bPorS_
_oNDissS_	Dissolved_N_conc_in_sediment_needed_for_calc_of_veg_uptake_rate	mgN/l	_oNDissS_ = _aNDissS_ / _cDepthS_ / _bPorS_
_rPDIMW_	P/D_ratio_of_water_DIM	gP/gD	_rPDIMW_ = _sPAIMW_ / _sDIMW_
_rPDIMS_	P/D_ratio_of_sediment_DIM	gP/gD	_rPDIMS_ = _sPAIMS_ / _sDIMS_
_rPDDetW_	P/D_ratio_of_water_detritus	gP/gD	_rPDDetW_ = _sPDetW_ / (_sDDetW_+_NearZero_)
_rNDDetW_	N/D_ratio_of_water_detritus	gN/gD	_rNDDetW_ = _sNDetW_ / (_sDDetW_+_NearZero_)
_rSiDDetW_	Si/D_ratio_of_water_detritus	gSi/gD	_rSiDDetW_ = _sSiDetW_ / (_sDDetW_+_NearZero_)
_rPDHumS_	P_content_of_sediment_OM	gP/gDW	_rPDHumS_ = _sPHumS_ / (_sDHumS_+_NearZero_)
_rNDHumS_	N_content_of_sediment_OM	gN/gDW	_rNDHumS_ = _sNHumS_ / (_sDHumS_+_NearZero_)
_rPDDetS_	P_content_of_sediment_detritus	gP/gDW	_rPDDetS_ = _sPDetS_ / (_sDDetS_+_NearZero_)
_rNDDetS_	N_content_of_sediment_detritus	gN/gDW	_rNDDetS_ = _sNDetS_ / (_sDDetS_+_NearZero_)
_rSiDDetS_	Si_content_of_sediment_detritus	gSi/gDW	_rSiDDetS_ = _sSiDetS_ / (_sDDetS_+_NearZero_)
_oDPhytWM_	total_DW_phytoplankton_in_marsh_water	gSi/gDW	_oDPhytWM_ = _IF_ (_InclMarsh_ _EQ_ _TRUE_ _AND_ _fMarsh_ _GT_ _NearZero_) _THEN_ _sDDiatWM_ + _sDGrenWM_ + _sDBlueWM_ _ELSE_ 0.0 _ENDIF_
_oPPhytWM_	total_P_phytoplankton_in_marsh_water	gSi/gDW	_oPPhytWM_ = _IF_ (_InclMarsh_ _EQ_ _TRUE_ _AND_ _fMarsh_ _GT_ _NearZero_) _THEN_ _sPDiatWM_ + _sPGrenWM_ + _sPBlueWM_ _ELSE_ 0.0 _ENDIF_
_oNPhytWM_	total_N_phytoplankton_in_marsh_water	gSi/gDW	_oNPhytWM_ = _IF_ (_InclMarsh_ _EQ_ _TRUE_ _AND_ _fMarsh_ _GT_ _NearZero_) _THEN_ _sNDiatWM_ + _sNGrenWM_ + _sNBlueWM_ _ELSE_ 0.0 _ENDIF_
_oSiDiatWM_	total_Si_diatoms_in_marsh_water	gSi/gDW	_oSiDiatWM_ = _IF_ (_InclMarsh_ _EQ_ _TRUE_ _AND_ _fMarsh_ _GT_ _NearZero_) _THEN_ _cSiDDiat_ * _sDDiatWM_ _ELSE_ 0.0 _ENDIF_
_oDOMWM_	organic_seston	mgD/l	_oDOMWM_ = _IF_ (_InclMarsh_ _EQ_ _TRUE_ _AND_ _fMarsh_ _GT_ _NearZero_) _THEN_ _sDDetWM_ + _oDPhytWM_ _ELSE_ 0.0 _ENDIF_
_oDSestWM_	total_seston	mgDW/l	_oDSestWM_ = _IF_ (_InclMarsh_ _EQ_ _TRUE_ _AND_ _fMarsh_ _GT_ _NearZero_) _THEN_ _oDOMWM_ + _sDIMWM_ _ELSE_ 0.0 _ENDIF_
_oPOMWM_	organic_P_in_water	mgP/l	_oPOMWM_ = _IF_ (_InclMarsh_ _EQ_ _TRUE_ _AND_ _fMarsh_ _GT_ _NearZero_) _THEN_ _oPPhytWM_ + _sPDetWM_ _ELSE_ 0.0 _ENDIF_
_oPSestWM_	total_seston_P(incl_adsorbed	mgP/l	_oPSestWM_ = _IF_ (_InclMarsh_ _EQ_ _TRUE_ _AND_ _fMarsh_ _GT_ _NearZero_) _THEN_ _oPPhytWM_ + _sPDetWM_ + _sPAIMWM_ _ELSE_ 0.0 _ENDIF_
_oPInorgWM_	inorganic_P_in_water	mgP/l	_oPInorgWM_ = _IF_ (_InclMarsh_ _EQ_ _TRUE_ _AND_ _fMarsh_ _GT_ _NearZero_) _THEN_ _sPO4WM_ + _sPAIMWM_ _ELSE_ 0.0 _ENDIF_
_oPTotWM_	total_P_in_water	mgP/l	_oPTotWM_ = _IF_ (_InclMarsh_ _EQ_ _TRUE_ _AND_ _fMarsh_ _GT_ _NearZero_) _THEN_ _oPSestWM_ + _sPO4WM_ _ELSE_ 0.0 _ENDIF_
_oNDissWM_	SRN_in_water	mgN/l	_oNDissWM_ = _IF_ (_InclMarsh_ _EQ_ _TRUE_ _AND_ _fMarsh_ _GT_ _NearZero_) _THEN_ _sNO3WM_ + _sNH4WM_ _ELSE_ 0.0 _ENDIF_
_oNOMWM_	orgseston_N	mgN/l	_oNOMWM_ = _IF_ (_InclMarsh_ _EQ_ _TRUE_ _AND_ _fMarsh_ _GT_ _NearZero_) _THEN_ _oNPhytWM_ + _sNDetWM_ _ELSE_ 0.0 _ENDIF_
_oNSestWM_	total_seston_N	mgN/l	_oNSestWM_ = _IF_ (_InclMarsh_ _EQ_ _TRUE_ _AND_ _fMarsh_ _GT_ _NearZero_) _THEN_ _oNOMWM_ _ELSE_ 0.0 _ENDIF_
_oNkjWM_	kjeldahl_N_in_water	mgN/l	_oNkjWM_ = _IF_ (_InclMarsh_ _EQ_ _TRUE_ _AND_ _fMarsh_ _GT_ _NearZero_) _THEN_ _oNSestWM_ + _sNH4WM_ _ELSE_ 0.0 _ENDIF_
_oNTotWM_	total_N_in_water	mgN/l	_oNTotWM_ = _IF_ (_InclMarsh_ _EQ_ _TRUE_ _AND_ _fMarsh_ _GT_ _NearZero_) _THEN_ _oNkjWM_ + _sNO3WM_ _ELSE_ 0.0 _ENDIF_
_bPorSM_	porosity	m3_water_m-3_sediment	_bPorSM_ = (1.0 - _fDTotSM0_) * (_fDOrgSM0_ * _cRhoOM_ +(1 - _fDOrgSM0_) * _cRhoIM_) / _cRhoWat_ /(_fDTotSM0_ + (1.0 - _fDTotSM0_) * (_fDOrgSM0_ * _cRhoOM_ +(1 - _fDOrgSM0_) * _cRhoIM_) / _cRhoWat_)
_bPorCorSM_	sediment_porosity_corrected_for_tortuosity	-	_bPorCorSM_ = _POW_(_bPorSM_ _POWOPERATOR_ (_bPorSM_ + 1.0))
_aDTotSM_	total_sediment(excl_biota)	g/m2	_aDTotSM_ = _IF_ (_InclMarsh_ _EQ_ _TRUE_ _AND_ _fMarsh_ _GT_ _NearZero_) _THEN_ _sDIMSM_ + _sDHumSM_ + _sDDetSM_ _ELSE_ 0.0 _ENDIF_
_aRhoTotSM_	(apparent)_bulk_density_of_sediment	g_solid_m-3_sediment	_aRhoTotSM_ = _IF_ (_InclMarsh_ _EQ_ _TRUE_ _AND_ _fMarsh_ _GT_ _NearZero_) _THEN_ _aDTotSM_ / _cDepthSM_ _ELSE_ 0.0 _ENDIF_
_aRhoSolidSM_	average_solid_density	g_m-3_solid	_aRhoSolidSM_ = _IF_ (_InclMarsh_ _EQ_ _TRUE_ _AND_ _fMarsh_ _GT_ _NearZero_) _THEN_ (_sDIMSM_ * _cRhoIM_ +(_sDHumSM_ + _sDDetSM_) * _cRhoOM_) / _aDTotSM_ _ELSE_ 0.0 _ENDIF_
_afDTotSM_	sediment_dry-weight_fraction	g_solid_g-1_sediment	_afDTotSM_ = _IF_ (_InclMarsh_ _EQ_ _TRUE_ _AND_ _fMarsh_ _GT_ _NearZero_) _THEN_ 1.0 /(1.0 + _bPorSM_/(1.0-_bPorSM_) * _cRhoWat_ / _aRhoSolidSM_) _ELSE_ 0.0 _ENDIF_
_afDOrgSM_	total_organic_fraction_of_sediment_DW	-	_afDOrgSM_ = _IF_ (_InclMarsh_ _EQ_ _TRUE_ _AND_ _fMarsh_ _GT_ _NearZero_) _THEN_ (_sDHumSM_ + _sDDetSM_) / _aDTotSM_ _ELSE_ 0.0 _ENDIF_
_afDetSM_	detrital_fraction_of_sediment_organic_DW	-	_afDetSM_ = _IF_ (_InclMarsh_ _EQ_ _TRUE_ _AND_ _fMarsh_ _GT_ _NearZero_) _THEN_ _sDDetSM_ /(_sDHumSM_ + _sDDetSM_) _ELSE_ 0.0 _ENDIF_
_afDetTotSM_	detrital_fraction_of_total_sediment_DW	-	_afDetTotSM_ = _IF_ (_InclMarsh_ _EQ_ _TRUE_ _AND_ _fMarsh_ _GT_ _NearZero_) _THEN_ _sDDetSM_ /(_sDIMSM_ + _sDHumSM_ + _sDDetSM_) _ELSE_ 0.0 _ENDIF_
_aPInorgSM_	inorganic_P_in_sediment	gP/m2	_aPInorgSM_ = _IF_ (_InclMarsh_ _EQ_ _TRUE_ _AND_ _fMarsh_ _GT_ _NearZero_) _THEN_ _sPO4SM_ + _sPAIMSM_ _ELSE_ 0.0 _ENDIF_
_aPTotAvailSM_	total_P_in_sediment(excl_humusanimals_AND_vegetation)	gP/m2	_aPTotAvailSM_ = _IF_ (_InclMarsh_ _EQ_ _TRUE_ _AND_ _fMarsh_ _GT_ _NearZero_) _THEN_ _sPDetSM_ + _aPInorgSM_ _ELSE_ 0.0 _ENDIF_
_aPTotSM_	total_P_in_sediment(excl_animals_AND_vegetation)	gP/m2	_aPTotSM_ = _IF_ (_InclMarsh_ _EQ_ _TRUE_ _AND_ _fMarsh_ _GT_ _NearZero_) _THEN_ _aPTotAvailSM_ + _sPHumSM_ _ELSE_ 0.0 _ENDIF_
_afPInorgSM_	fraction_inorganic_P_in_sediment	gP/gD	_afPInorgSM_ = _IF_ (_InclMarsh_ _EQ_ _TRUE_ _AND_ _fMarsh_ _GT_ _NearZero_) _THEN_ _aPInorgSM_ / _aDTotSM_ _ELSE_ 0.0 _ENDIF_
_afPTotSM_	total_P_fraction_in_sediment	gP/gD	_afPTotSM_ = _IF_ (_InclMarsh_ _EQ_ _TRUE_ _AND_ _fMarsh_ _GT_ _NearZero_) _THEN_ _aPTotSM_ / _aDTotSM_ _ELSE_ 0.0 _ENDIF_
_afPO4SM_	fraction_dissolved_P_in_sediment	-	_afPO4SM_ = _IF_ (_InclMarsh_ _EQ_ _TRUE_ _AND_ _fMarsh_ _GT_ _NearZero_) _THEN_ _sPO4SM_ /(_aPTotAvailSM_ + _NearZero_) _ELSE_ 0.0 _ENDIF_
_oPO4SM_	conc_dissolved_P_in_interstitial_water	gP/m3	_oPO4SM_ = _IF_ (_InclMarsh_ _EQ_ _TRUE_ _AND_ _fMarsh_ _GT_ _NearZero_) _THEN_ _sPO4SM_ / _cDepthSM_ / _bPorSM_ _ELSE_ 0.0 _ENDIF_
_aNDissSM_	total_dissolved_N_in_pore_water	gN/m2	_aNDissSM_ = _IF_ (_InclMarsh_ _EQ_ _TRUE_ _AND_ _fMarsh_ _GT_ _NearZero_) _THEN_ _sNH4SM_ + _sNO3SM_ _ELSE_ 0.0 _ENDIF_
_aNkjAvailSM_	kjeldahl_N_in_sedimentexcl_humus	gN/m2	_aNkjAvailSM_ = _IF_ (_InclMarsh_ _EQ_ _TRUE_ _AND_ _fMarsh_ _GT_ _NearZero_) _THEN_ _sNDetSM_ + _sNH4SM_ _ELSE_ 0.0 _ENDIF_
_aNkjSM_	kjeldahl_N_in_sediment	gN/m2	_aNkjSM_ = _IF_ (_InclMarsh_ _EQ_ _TRUE_ _AND_ _fMarsh_ _GT_ _NearZero_) _THEN_ _aNkjAvailSM_ + _sNHumSM_ _ELSE_ 0.0 _ENDIF_
_aNTotAvailSM_	total_N_in_sedimentexcl_humus	gN/m2	_aNTotAvailSM_ = _IF_ (_InclMarsh_ _EQ_ _TRUE_ _AND_ _fMarsh_ _GT_ _NearZero_) _THEN_ _aNkjAvailSM_ + _sNO3SM_ _ELSE_ 0.0 _ENDIF_
_aNTotSM_	total_N_in_sediment	gN/m2	_aNTotSM_ = _IF_ (_InclMarsh_ _EQ_ _TRUE_ _AND_ _fMarsh_ _GT_ _NearZero_) _THEN_ _aNkjSM_ + _sNO3SM_ _ELSE_ 0.0 _ENDIF_
_afNInorgSM_	fraction_inorganic_N_in_sediment	gN/gD	_afNInorgSM_ = _IF_ (_InclMarsh_ _EQ_ _TRUE_ _AND_ _fMarsh_ _GT_ _NearZero_) _THEN_ _aNDissSM_ / _aDTotSM_ _ELSE_ 0.0 _ENDIF_
_afNTotSM_	total_N_fraction_in_sediment	gN/gD	_afNTotSM_ = _IF_ (_InclMarsh_ _EQ_ _TRUE_ _AND_ _fMarsh_ _GT_ _NearZero_) _THEN_ _aNTotSM_ / _aDTotSM_ _ELSE_ 0.0 _ENDIF_
_oNO3SM_	conc_dissolved_N-NO3_in_interstitial_marsh_water	gN/m3	_oNO3SM_ = _IF_ (_InclMarsh_ _EQ_ _TRUE_ _AND_ _fMarsh_ _GT_ _NearZero_) _THEN_ _sNO3SM_ / _cDepthSM_ / _bPorSM_ _ELSE_ 0.0 _ENDIF_
_oNH4SM_	conc_dissolved_N-NH4_in_interstitial_marsh_water	gN/m3	_oNH4SM_ = _IF_ (_InclMarsh_ _EQ_ _TRUE_ _AND_ _fMarsh_ _GT_ _NearZero_) _THEN_ _sNH4SM_ / _cDepthSM_ / _bPorSM_ _ELSE_ 0.0 _ENDIF_
_oNDissSM_	Dissolved_N_conc_in_marsh_sediment	mgN/l	_oNDissSM_ = _IF_ (_InclMarsh_ _EQ_ _TRUE_ _AND_ _fMarsh_ _GT_ _NearZero_) _THEN_ _aNDissSM_ / _cDepthSM_ / _bPorSM_ _ELSE_ 0.0 _ENDIF_
_rPDIMWM_	P/D_ratio_of_DIM_in_marsh_water	gP/gD	_rPDIMWM_ = _IF_ (_InclMarsh_ _EQ_ _TRUE_ _AND_ _fMarsh_ _GT_ _NearZero_) _THEN_ _sPAIMWM_ / _sDIMWM_ _ELSE_ 0.0 _ENDIF_
_rPDIMSM_	P/D_ratio_of_DIM_marsh_sediment	gP/gD	_rPDIMSM_ = _IF_ (_InclMarsh_ _EQ_ _TRUE_ _AND_ _fMarsh_ _GT_ _NearZero_) _THEN_ _sPAIMSM_ / _sDIMSM_ _ELSE_ 0.0 _ENDIF_
_rPDDetWM_	P/D_ratio_of_marsh_water_detritus	gP/gD	_rPDDetWM_ = _IF_ (_InclMarsh_ _EQ_ _TRUE_ _AND_ _fMarsh_ _GT_ _NearZero_) _THEN_ _sPDetWM_ /(_sDDetWM_+_NearZero_) _ELSE_ 0.0 _ENDIF_
_rNDDetWM_	N/D_ratio_of_marsh_water_detritus	gN/gD	_rNDDetWM_ = _IF_ (_InclMarsh_ _EQ_ _TRUE_ _AND_ _fMarsh_ _GT_ _NearZero_) _THEN_ _sNDetWM_ /(_sDDetWM_+_NearZero_) _ELSE_ 0.0 _ENDIF_
_rSiDDetWM_	Si/D_ratio_of_marsh_water_detritus	gSi/gD	_rSiDDetWM_ = _IF_ (_InclMarsh_ _EQ_ _TRUE_ _AND_ _fMarsh_ _GT_ _NearZero_) _THEN_ _sSiDetWM_ /(_sDDetWM_+_NearZero_) _ELSE_ 0.0 _ENDIF_
_rPDHumSM_	P_content_of_marsh_sediment_OM	gP/gDW	_rPDHumSM_ = _IF_ (_InclMarsh_ _EQ_ _TRUE_ _AND_ _fMarsh_ _GT_ _NearZero_) _THEN_ _sPHumSM_ /(_sDHumSM_+_NearZero_) _ELSE_ 0.0 _ENDIF_
_rNDHumSM_	N_content_of_marsh_sediment_OM	gN/gDW	_rNDHumSM_ = _IF_ (_InclMarsh_ _EQ_ _TRUE_ _AND_ _fMarsh_ _GT_ _NearZero_) _THEN_ _sNHumSM_ /(_sDHumSM_+_NearZero_) _ELSE_ 0.0 _ENDIF_
_rPDDetSM_	P_content_of_marsh_sediment_detritus	gP/gDW	_rPDDetSM_ = _IF_ (_InclMarsh_ _EQ_ _TRUE_ _AND_ _fMarsh_ _GT_ _NearZero_) _THEN_ _sPDetSM_ /(_sDDetSM_+_NearZero_) _ELSE_ 0.0 _ENDIF_
_rNDDetSM_	N_content_of_marsh_sediment_detritus	gN/gDW	_rNDDetSM_ = _IF_ (_InclMarsh_ _EQ_ _TRUE_ _AND_ _fMarsh_ _GT_ _NearZero_) _THEN_ _sNDetSM_ /(_sDDetSM_+_NearZero_) _ELSE_ 0.0 _ENDIF_
_rSiDDetSM_	Si_content_of_marsh_sediment_detritus	gSi/gDW	_rSiDDetSM_ = _IF_ (_InclMarsh_ _EQ_ _TRUE_ _AND_ _fMarsh_ _GT_ _NearZero_) _THEN_ _sSiDetSM_ /(_sDDetSM_+_NearZero_) _ELSE_ 0.0 _ENDIF_
_aDTotM_	total_D_in_marsh	gD/m2	_aDTotM_ = _IF_ (_InclMarsh_ _EQ_ _TRUE_ _AND_ _fMarsh_ _GT_ _NearZero_) _THEN_ ((_sDIMWM_ + _sDDetWM_ + _oDPhytWM_ + _sDZooM_) * _sDepthWM_ + _sDIMSM_ + _sDHumSM_ + _sDDetSM_ + _sDShootPhra_ + _sDRootPhra_) * _fMarsh_ _ELSE_ 0.0 _ENDIF_
_aPTotM_	total_P_in_marsh	gP/m2	_aPTotM_ = _IF_ (_InclMarsh_ _EQ_ _TRUE_ _AND_ _fMarsh_ _GT_ _NearZero_) _THEN_ ((_sPO4WM_ + _sPDetWM_ + _sPAIMWM_ + _oPPhytWM_ + _sPZooM_) * _sDepthWM_ + _sPO4SM_ + _sPHumSM_ + _sPDetSM_ + _sPAIMSM_ + _sPShootPhra_ + _sPRootPhra_) * _fMarsh_ _ELSE_ 0.0 _ENDIF_
_aNTotM_	total_N_in_marsh	gN/m2	_aNTotM_ = _IF_ (_InclMarsh_ _EQ_ _TRUE_ _AND_ _fMarsh_ _GT_ _NearZero_) _THEN_ ((_sNH4WM_ + _sNO3WM_ + _sNDetWM_ + _oNPhytWM_ + _sNZooM_) * _sDepthWM_ + _sNH4SM_ + _sNO3SM_ + _sNHumSM_ + _sNDetSM_ + _sNShootPhra_ + _sNRootPhra_) * _fMarsh_ _ELSE_ 0.0 _ENDIF_
_aSiTotM_	total_Si_in_marsh	gSi/m2	_aSiTotM_ = _IF_ (_InclMarsh_ _EQ_ _TRUE_ _AND_ _fMarsh_ _GT_ _NearZero_) _THEN_ ((_sSiO2WM_ + _sSiDetWM_ + _oSiDiatWM_) * _sDepthWM_ + _sSiDetSM_) * _fMarsh_ _ELSE_ 0.0 _ENDIF_
_iPPulse_	-	-	_iPPulse_ = 1
_uPLoadSeason_	seasonal_P_load	gP/m2/dag	_uPLoadSeason_ = _IF_ (_FALSE_ _EQ_ _UseSeasonLoad_) _THEN_ 0.0 _ELSEIF_ (_Day_ _LT_ _cDayApril1_ - 0.5*_cLengChange_) _THEN_ _cPLoadWin_ _ELSEIF_ (_Day_ _LT_ _cDayApril1_ + 0.5*_cLengChange_) _THEN_ 0.5*(_cPLoadWin_ + _cPLoadSum_) + 0.5*(_cPLoadWin_ - _cPLoadSum_) * _COS_(_Pi_/_cLengChange_ * (_Day_ - _cDayApril1_)) _ELSEIF_ (_Day_ _LT_ _cDayOct1_ - 0.5*_cLengChange_) _THEN_ _cPLoadSum_ _ELSEIF_ (_Day_ _LT_ _cDayOct1_ + 0.5*_cLengChange_) _THEN_ 0.5*(_cPLoadWin_ + _cPLoadSum_) - 0.5*(_cPLoadWin_ - _cPLoadSum_) * _COS_(_Pi_/_cLengChange_ * (_Day_ - _cDayOct1_)) _ELSE_ _cPLoadWin_ _ENDIF_
_uPLoad_	P_load	gP/m2/dag	_uPLoad_ = _IF_ (_ReadPLoad_ _EQ_ _TRUE_ _AND_ _ReadNutFrac_ _EQ_ _TRUE_) _THEN_ _mPLoadPO4_ + _mPLoadOrg_ _ELSEIF_ (_ReadPLoad_ _EQ_ _TRUE_ _AND_ _FALSE_ _EQ_ _ReadNutFrac_) _THEN_ _mPLoad_ _ELSEIF_ (_UsePulseLoad_ _EQ_ _TRUE_) _THEN_ 0.0 _ELSEIF_ (_UseSeasonLoad_ _EQ_ _TRUE_) _THEN_ _uPLoadSeason_ _ELSE_ _cPLoad_ _ENDIF_
_uPLoadPO4_	P_load_PO4	gP/m2/dag	_uPLoadPO4_ = _IF_ (_FALSE_ _EQ_ _ReadPLoad_) _THEN_ _fPO4In_ * _uPLoad_ _ELSEIF_ (_ReadNutFrac_ _EQ_ _TRUE_) _THEN_ _mPLoadPO4_ _ELSE_ _fPO4In_ * _mPLoad_ _ENDIF_
_uPLoadOrg_	P_load_bound_to_org_matter	gP/m2/dag	_uPLoadOrg_ = _IF_ (_FALSE_ _EQ_ _ReadPLoad_) _THEN_ (1.0 - _fPO4In_) * _uPLoad_ _ELSEIF_ (_ReadNutFrac_ _EQ_ _TRUE_) _THEN_ _mPLoadOrg_ _ELSE_ (1.0 - _fPO4In_) * _mPLoad_ _ENDIF_
_uPLoadPhytTot_	(total)_algal_P_input	gP/m2/d	_uPLoadPhytTot_ = _IF_ (_FALSE_ _EQ_ _InclSeason_) _THEN_ (((_fPhytInSum_ + _fPhytInWin_)/2)*_uPLoadOrg_) _ELSEIF_ (_ReadPLoadPhyt_ _EQ_ _TRUE_) _THEN_ _mPLoadPhytTot_ _ELSE_ ((_fPhytInSum_+_fPhytInWin_)/2.0 - (_fPhytInSum_-_fPhytInWin_)/2.0 * _COS_(2.0*_Pi_ * (_sTime_ + _TenDays_ - _cTimeLag_) / _DaysPerYear_)) * _uPLoadOrg_ _ENDIF_
_uPLoadDet_	detrital_P_input	gP/m2/d	_uPLoadDet_ = _uPLoadOrg_ - _uPLoadPhytTot_
_uPLoadAIM_	Adsorbed_P_loading_(=0)	gP/m2/d	_uPLoadAIM_ = 0.0
_iNPulse_	-	-	_iNPulse_ = 1
_uNLoadSeason_	seasonal_N_load	gP/m2/d	_uNLoadSeason_ = _IF_ (_FALSE_ _EQ_ _UseSeasonLoad_) _THEN_ 0.0 _ELSEIF_ (_Day_ _LT_ _cDayApril1_ - 0.5*_cLengChange_) _THEN_ _cNLoadWin_ _ELSEIF_ (_Day_ _LT_ _cDayApril1_ + 0.5*_cLengChange_) _THEN_ 0.5*(_cNLoadWin_ + _cNLoadSum_) + 0.5*(_cNLoadWin_ - _cNLoadSum_) * _COS_(_Pi_/_cLengChange_ * (_Day_ - _cDayApril1_)) _ELSEIF_ (_Day_ _LT_ _cDayOct1_ - 0.5*_cLengChange_) _THEN_ _cNLoadSum_ _ELSEIF_ (_Day_ _LT_ _cDayOct1_ + 0.5*_cLengChange_) _THEN_ 0.5*(_cNLoadWin_ + _cNLoadSum_) - 0.5*(_cNLoadWin_ - _cNLoadSum_) * _COS_(_Pi_/_cLengChange_ * (_Day_ - _cDayOct1_)) _ELSE_ _cNLoadWin_ _ENDIF_
_uNLoadPhytTot_	(total)_algal_N_input	gN/m2/d	_uNLoadPhytTot_ = _cNPPhytIn_ * _uPLoadPhytTot_
_uNLoad_	N_load	gN/m2/d	_uNLoad_ = _IF_ (_ReadNLoad_ _EQ_ _TRUE_ _AND_ _ReadNutFrac_ _EQ_ _TRUE_) _THEN_ _mNLoadNH4_ + _mNLoadNO3_ + _mNLoadOrg_ _ELSEIF_ (_ReadNLoad_ _EQ_ _TRUE_ _AND_ _FALSE_ _EQ_ _ReadNutFrac_) _THEN_ _mNLoad_ _ELSEIF_ (_UsePulseLoad_ _EQ_ _TRUE_) _THEN_ 0.0 _ELSEIF_ (_ReadPLoad_ _EQ_ _TRUE_) _THEN_ _cNPLoadMeas_ * _uPLoad_ _ELSEIF_ (_UseSeasonLoad_ _EQ_ _TRUE_) _THEN_ _uNLoadSeason_ _ELSE_ _cNLoad_ _ENDIF_
_uNLoadDet_	N_load_detritus	gN/m2/d	_uNLoadDet_ = _IF_ (_FALSE_ _EQ_ _ReadNLoad_) _THEN_ _MIN_(_cNPDetIn_ * _uPLoadDet_, _uNLoad_ - _uNLoadPhytTot_) _ELSEIF_ (_ReadNutFrac_ _EQ_ _TRUE_) _THEN_ _mNLoadOrg_ - _uNLoadPhytTot_ _ELSE_ _MIN_(_cNPDetIn_ * _uPLoadDet_, _uNLoad_ - _uNLoadPhytTot_) _ENDIF_
_uNLoadOrg_	loading_N_bound_to_org_matter	gN/m2/d	_uNLoadOrg_ = _IF_ (_FALSE_ _EQ_ _ReadNLoad_) _THEN_ _uNLoadPhytTot_ + _uNLoadDet_ _ELSEIF_ (_ReadNutFrac_ _EQ_ _TRUE_) _THEN_ _mNLoadOrg_ _ELSE_ _uNLoadPhytTot_ + _uNLoadDet_ _ENDIF_
_uNLoadDiss_	N_loading_dissolved_(sum_of_NO2_and_NH4)	gN/m2/d	_uNLoadDiss_ = _IF_ (_FALSE_ _EQ_ _ReadNLoad_) _THEN_ _uNLoad_ - _uNLoadOrg_ _ELSEIF_ (_ReadNutFrac_ _EQ_ _TRUE_) _THEN_ 0.0 _ELSE_ _uNLoad_ - _uNLoadOrg_ _ENDIF_
_uNLoadNH4_	NH4_loading	gN/m2/d	_uNLoadNH4_ = _IF_ (_FALSE_ _EQ_ _ReadNLoad_) _THEN_ _fNH4DissIn_ * _uNLoadDiss_ _ELSEIF_ (_ReadNutFrac_ _EQ_ _TRUE_) _THEN_ _mNLoadNH4_ _ELSE_ _fNH4DissIn_ * _uNLoadDiss_ _ENDIF_
_uNLoadNO3_	NO3_loading	gN/m2/d	_uNLoadNO3_ = _IF_ (_FALSE_ _EQ_ _ReadNLoad_) _THEN_ (1.0 - _fNH4DissIn_) * _uNLoadDiss_ _ELSEIF_ (_ReadNutFrac_ _EQ_ _TRUE_) _THEN_ _mNLoadNO3_ _ELSE_ (1.0 - _fNH4DissIn_) * _uNLoadDiss_ _ENDIF_
_uNTotIn_	external_N_conc	mgN/l	_uNTotIn_ = _uNLoad_ / (_uQIn_ / _mmPerm_ + _NearZero_)
_uDLoadDet_	detrital_DW_loading	gDW/m2/d	_uDLoadDet_ = _IF_ (_ReadDLoadDet_ _EQ_ _TRUE_) _THEN_ _mDLoadDet_ _ELSE_ _uNLoadDet_ / _cNDDetIn_ _ENDIF_
_uDLoadPhytTot_	(total)_algal_DW_input	gDW/m2/d	_uDLoadPhytTot_ = _uNLoadPhytTot_ / _cNDPhytIn_
_uDLoadIM_	loading_of_DW_of_inorg_matter	gDW/m2/d	_uDLoadIM_ = _IF_ (_ReadDLoadIM_ _EQ_ _TRUE_) _THEN_ _mDLoadIM_ _ELSE_ _cDIMIn_ * _uQIn_ / _mmPerm_ _ENDIF_
_uDLoad_	total_DW_input	gD/m2/d	_uDLoad_ = _uDLoadIM_ + _uDLoadDet_ + _uDLoadPhytTot_
_uPTotIn_	external_P_concentration	gP/m3_=_mgP/l	_uPTotIn_ = _uPLoad_ / (_uQIn_ / _mmPerm_ + _NearZero_)
_uDLoadDiat_	Diat_input	gD/m2/d	_uDLoadDiat_ = _fDiatPhytIn_ * _uDLoadPhytTot_
_uPLoadDiat_	Diat_input	gP/m2/d	_uPLoadDiat_ = _fDiatPhytIn_ * _uPLoadPhytTot_
_uNLoadDiat_	Diat_input	gN/m2/d	_uNLoadDiat_ = _fDiatPhytIn_ * _uNLoadPhytTot_
_uDLoadGren_	Gren_input	gD/m2/d	_uDLoadGren_ = _fGrenPhytIn_ * _uDLoadPhytTot_
_uPLoadGren_	Gren_input	gP/m2/d	_uPLoadGren_ = _fGrenPhytIn_ * _uPLoadPhytTot_
_uNLoadGren_	Gren_input	gN/m2/d	_uNLoadGren_ = _fGrenPhytIn_ * _uNLoadPhytTot_
_uDLoadBlue_	Blue_input	gD/m2/d	_uDLoadBlue_ = _fBluePhytIn_ * _uDLoadPhytTot_
_uPLoadBlue_	Blue_input	gP/m2/d	_uPLoadBlue_ = _fBluePhytIn_ * _uPLoadPhytTot_
_uNLoadBlue_	Blue_input	gN/m2/d	_uNLoadBlue_ = _fBluePhytIn_ * _uNLoadPhytTot_
_wDDilIM_	dilution_of_DW_IM	gD/m3/d	_wDDilIM_ = _ukDil_ * _sDIMW_
_wDDilDet_	dilllution_of_detritus	gD/m3/d	_wDDilDet_ = _ukDil_ * _sDDetW_
_wPDilPO4_	dilution_of_SRP	gP/m3/d	_wPDilPO4_ = _ukDil_ * _sPO4W_
_wPDilDet_	dilution_of_detritus	gP/m3/d	_wPDilDet_ = _ukDil_*_sPDetW_
_wPDilAIM_	dilution_of_IM-ads_P	gP/m3/d	_wPDilAIM_ = _ukDil_ * _sPAIMW_
_wNDilNH4_	dilution_of_ammonium	gN/m3/d	_wNDilNH4_ = _ukDil_ * _sNH4W_
_wNDilNO3_	dilution_of_nitrate	gN/m3/d	_wNDilNO3_ = _ukDil_ * _sNO3W_
_wNDilDet_	dilution_of_detritus	gN/m3/d	_wNDilDet_ = _ukDil_ * _sNDetW_
_wO2Inflow_	oxygen_inflow	gO2/m3/d	_wO2Inflow_ = _ukDilWat_ * _cO2In_
_wO2Outfl_	oxygen_outflow	gO2/m3/d	_wO2Outfl_ = _ukDil_ * _sO2W_
_wDDilDiat_	dilution_of_Diat	g/m3/d	_wDDilDiat_ = _ukDil_ * _sDDiatW_
_wPDilDiat_	dilution_of_Diat	gP/m3/d	_wPDilDiat_ = _ukDil_ * _sPDiatW_
_wNDilDiat_	dilution_of_Diat	gN/m3/d	_wNDilDiat_ = _ukDil_ * _sNDiatW_
_wDDilGren_	dilution_of_Gren	g/m3/d	_wDDilGren_ = _ukDil_ * _sDGrenW_
_wPDilGren_	dilution_of_Gren	gP/m3/d	_wPDilGren_ = _ukDil_ * _sPGrenW_
_wNDilGren_	dilution_of_Gren	gN/m3/d	_wNDilGren_ = _ukDil_ * _sNGrenW_
_wDDilBlue_	dilution_of_Blue	g/m3/d	_wDDilBlue_ = _ukDil_ * _sDBlueW_
_wPDilBlue_	dilution_of_Blue	gP/m3/d	_wPDilBlue_ = _ukDil_ * _sPBlueW_
_wNDilBlue_	dilution_of_Blue	gN/m3/d	_wNDilBlue_ = _ukDil_ * _sNBlueW_
_wDDilPhyt_	total_algal_dilution	gD/m3/d	_wDDilPhyt_ = _wDDilDiat_ + _wDDilGren_ + _wDDilBlue_
_wPDilPhyt_	total_algal_dilution	gP/m3/d	_wPDilPhyt_ = _wPDilDiat_ + _wPDilGren_ + _wPDilBlue_
_wNDilPhyt_	total_algal_dilution	gN/m3/d	_wNDilPhyt_ = _wNDilDiat_ + _wNDilGren_ + _wNDilBlue_
_wDOutflTot_	Outflow_of_DW	gD/m3/d	_wDOutflTot_ = _ukOut_ * _oDSestW_
_wPOutflTot_	Outflow_of_P	gP/m3/d	_wPOutflTot_ = _ukOut_ * _oPTotW_
_wNOutflTot_	Outflow_of_N	gN/m3/d	_wNOutflTot_ = _ukOut_ * _oNTotW_
_wDTranDiat_	transport_flux_of_D_in_Diat	gN/m3/d	_wDTranDiat_ = _IF_ (_FALSE_ _EQ_ _InclTran_) _THEN_ 0.0 _ELSE_ _uDLoadDiat_ / _sDepthW_ - _wDDilDiat_ _ENDIF_
_wPTranDiat_	transport_flux_of_P_in_Diat	gN/m3/d	_wPTranDiat_ = _IF_ (_FALSE_ _EQ_ _InclTran_) _THEN_ 0.0 _ELSE_ _uPLoadDiat_ / _sDepthW_ - _wPDilDiat_ _ENDIF_
_wNTranDiat_	transport_flux_of_N_in_Diat	gN/m3/d	_wNTranDiat_ = _IF_ (_FALSE_ _EQ_ _InclTran_) _THEN_ 0.0 _ELSE_ _uNLoadDiat_ / _sDepthW_ - _wNDilDiat_ _ENDIF_
_wDTranGren_	transport_flux_of_D_in_Gren	gN/m3/d	_wDTranGren_ = _IF_ (_FALSE_ _EQ_ _InclTran_) _THEN_ 0.0 _ELSE_ _uDLoadGren_ / _sDepthW_ - _wDDilGren_ _ENDIF_
_wPTranGren_	transport_flux_of_P_in_Gren	gN/m3/d	_wPTranGren_ = _IF_ (_FALSE_ _EQ_ _InclTran_) _THEN_ 0.0 _ELSE_ _uPLoadGren_ / _sDepthW_ - _wPDilGren_ _ENDIF_
_wNTranGren_	transport_flux_of_N_in_Gren	gN/m3/d	_wNTranGren_ = _IF_ (_FALSE_ _EQ_ _InclTran_) _THEN_ 0.0 _ELSE_ _uNLoadGren_ / _sDepthW_ - _wNDilGren_ _ENDIF_
_wDTranBlue_	transport_flux_of_D_in_Blue	gN/m3/d	_wDTranBlue_ = _IF_ (_FALSE_ _EQ_ _InclTran_) _THEN_ 0.0 _ELSE_ _uDLoadBlue_ / _sDepthW_ - _wDDilBlue_ _ENDIF_
_wPTranBlue_	transport_flux_of_P_in_Blue	gN/m3/d	_wPTranBlue_ = _IF_ (_FALSE_ _EQ_ _InclTran_) _THEN_ 0.0 _ELSE_ _uPLoadBlue_ / _sDepthW_ - _wPDilBlue_ _ENDIF_
_wNTranBlue_	transport_flux_of_N_in_Blue	gN/m3/d	_wNTranBlue_ = _IF_ (_FALSE_ _EQ_ _InclTran_) _THEN_ 0.0 _ELSE_ _uNLoadBlue_ / _sDepthW_ - _wNDilBlue_ _ENDIF_
_wDTranPhyt_	total_transport_flux_of_D_in_Phyt	gD/m3/d	_wDTranPhyt_ = _IF_ (_FALSE_ _EQ_ _InclTran_) _THEN_ 0.0 _ELSE_ _wDTranDiat_ + _wDTranGren_ + _wDTranBlue_ _ENDIF_
_wPTranPhyt_	total_transport_flux_of_P_in_Phyt	gP/m3/d	_wPTranPhyt_ = _IF_ (_FALSE_ _EQ_ _InclTran_) _THEN_ 0.0 _ELSE_ _wPTranDiat_ + _wPTranGren_ + _wPTranBlue_ _ENDIF_
_wNTranPhyt_	total_transport_flux_of_N_in_Phyt	gN/m3/d	_wNTranPhyt_ = _IF_ (_FALSE_ _EQ_ _InclTran_) _THEN_ 0.0 _ELSE_ _wNTranDiat_ + _wNTranGren_ + _wNTranBlue_ _ENDIF_
_uSiLoadSiO2_	total_transport_flux_of_Si_in_SiO2	gSi/m2/d	_uSiLoadSiO2_ = _cSiO2In_ * _uQIn_ / _mmPerm_
_uSiLoadDet_	total_transport_flux_of_Si_in_Det	gSi/m2/d	_uSiLoadDet_ = _cSiDDetIn_ * _uDLoadDet_
_uSiLoadDiat_	total_transport_flux_of_Si_in_Diat	gSi/m2/d	_uSiLoadDiat_ = _cSiDDiat_ * _uDLoadDiat_
_uSiLoad_	Silica_loading	gSi/m2/d	_uSiLoad_ = _uSiLoadSiO2_ + _uSiLoadDet_ + _uSiLoadDiat_
_wSiDilSiO2_	Dilution_of_Si_in_SiO2	gSi/m3/d	_wSiDilSiO2_ = _ukDil_ * _sSiO2W_
_wSiDilDet_	Dilution_of_Si_in_detritus	gSi/m3/d	_wSiDilDet_ = _ukDil_ * _sSiDetW_
_wSiDilDiat_	Dilution_of_Si_in_diatoms	gSi/m3/d	_wSiDilDiat_ = _cSiDDiat_ * _wDDilDiat_
_wSiOutflTot_	total_Si_surface_outflow	gSi/m3/d	_wSiOutflTot_ = _ukOut_ * (_sSiO2W_ + _sSiDetW_ + _cSiDDiat_ * _sDDiatW_)
_wSiTranSiO2_	transport_flux_of_Si_in_SIO2	gSi/m3/d	_wSiTranSiO2_ = _IF_ (_FALSE_ _EQ_ _InclTran_) _THEN_ 0.0 _ELSE_ _uSiLoadSiO2_ / _sDepthW_ - _wSiDilSiO2_ _ENDIF_
_wSiTranDetW_	transport_flux_of_Si_in_detritus	gSi/m3/d	_wSiTranDetW_ = _IF_ (_FALSE_ _EQ_ _InclTran_) _THEN_ 0.0 _ELSE_ _uSiLoadDet_ / _sDepthW_ - _wSiDilDet_ _ENDIF_
_tSiTranTotT_	total_Si_transport_flux	gSi/m3/d	_tSiTranTotT_ = _IF_ (_FALSE_ _EQ_ _InclTran_) _THEN_ 0.0 _ELSE_ _uSiLoadSiO2_ + _uSiLoadDet_ + _uSiLoadDiat_ - (_wSiDilDet_ + _wSiDilSiO2_ + _wSiDilDiat_) * _sDepthW_ _ENDIF_
_wDTranZoo_	net_migration_flux_of_D_in_Zoo	gD/m3/d	_wDTranZoo_ = _IF_ (_FALSE_ _EQ_ _InclTran_) _THEN_ 0.0 _ELSE_( _ukDilWat_ * _cDZooIn_ - _ukDil_*_sDZoo_) _ENDIF_
_wPTranZoo_	net_migration_flux_of_P_in_ZOO	gP/m3/d	_wPTranZoo_ = _IF_ (_FALSE_ _EQ_ _InclTran_) _THEN_ 0.0 _ELSE_(_ukDilWat_ * _cPDZooRef_*_cDZooIn_ - _ukDil_*_sPZoo_) _ENDIF_
_wNTranZoo_	net_migration_flux_of_N_in_Zoo	gN/m3/d	_wNTranZoo_ = _IF_ (_FALSE_ _EQ_ _InclTran_) _THEN_ 0.0 _ELSE_(_ukDilWat_ * _cNDZooRef_*_cDZooIn_ - _ukDil_ * _sNZoo_) _ENDIF_
_wDTranIMW_	transport_flux_DW_in_IM	gD/m3/d	_wDTranIMW_ = _IF_ (_FALSE_ _EQ_ _InclTran_) _THEN_ 0.0 _ELSE_ _uDLoadIM_ / _sDepthW_ - _wDDilIM_ _ENDIF_
_wDTranDetW_	transport_flux_DW_in_detritus	gD/m3/d	_wDTranDetW_ = _IF_ (_FALSE_ _EQ_ _InclTran_) _THEN_ 0.0 _ELSE_ _uDLoadDet_ / _sDepthW_ - _wDDilDet_ _ENDIF_
_wO2TranW_	transport_flux_O2	gO2/m3/d	_wO2TranW_ = _IF_ (_FALSE_ _EQ_ _InclTran_) _THEN_ 0.0 _ELSE_ _wO2Inflow_ - _wO2Outfl_ _ENDIF_
_wPTranPO4W_	transport_flux_of_P_in_PO4	gP/m3/d	_wPTranPO4W_ = _IF_ (_FALSE_ _EQ_ _InclTran_) _THEN_ 0.0 _ELSE_ _uPLoadPO4_ / _sDepthW_ - _wPDilPO4_ _ENDIF_
_wPTranAIMW_	transport_flux_of_P_in_AIM	gP/m3/d	_wPTranAIMW_ = _IF_ (_FALSE_ _EQ_ _InclTran_) _THEN_ 0.0 _ELSE_ _uPLoadAIM_ / _sDepthW_ - _wPDilAIM_ _ENDIF_
_wPTranDetW_	transport_flux_of_P_in_detritus	gP/m3/d	_wPTranDetW_ = _IF_ (_FALSE_ _EQ_ _InclTran_) _THEN_ 0.0 _ELSE_ _uPLoadDet_ / _sDepthW_ - _wPDilDet_ _ENDIF_
_wNTranNH4W_	transport_flux_of_N_in_NH4	gN/m3/d	_wNTranNH4W_ = _IF_ (_FALSE_ _EQ_ _InclTran_) _THEN_ 0.0 _ELSE_ _uNLoadNH4_ / _sDepthW_ - _wNDilNH4_ _ENDIF_
_wNTranNO3W_	transport_flux_of_N_in_NO3	gN/m3/d	_wNTranNO3W_ = _IF_ (_FALSE_ _EQ_ _InclTran_) _THEN_ 0.0 _ELSE_ _uNLoadNO3_ / _sDepthW_ - _wNDilNO3_ _ENDIF_
_wNTranDetW_	transport_flux_of_N_in_detritus	gN/m3/d	_wNTranDetW_ = _IF_ (_FALSE_ _EQ_ _InclTran_) _THEN_ 0.0 _ELSE_ _uNLoadDet_ / _sDepthW_ - _wNDilDet_ _ENDIF_
_wDDilTot_	Total_DW_dilution_fluxes	gD/m3/d	_wDDilTot_ = _wDDilIM_ + _wDDilDet_ + _wDDilPhyt_
_wPDilTot_	Total_P_dilution_fluxes	gP/m3/d	_wPDilTot_ = _wPDilDet_ + _wPDilPO4_ + _wPDilAIM_ + _wPDilPhyt_
_wNDilTot_	Total_N_dilution_fluxes	gN/m3/d	_wNDilTot_ = _wNDilDet_ + _wNDilNO3_ + _wNDilNH4_ + _wNDilPhyt_
_wSiDilTot_	Total_SI_dilution_fluxes	gSi/m2/d	_wSiDilTot_ = _wSiDilDet_ + _wSiDilSiO2_ + _wSiDilDiat_
_tDTranTotT_	total_transport_fluxes_of_DW_for_mass_balance_equations	gD/m2/d	_tDTranTotT_ = _IF_ (_FALSE_ _EQ_ _InclTran_) _THEN_ 0.0 _ELSE_ _uDLoad_ - _wDDilTot_ * _sDepthW_ _ENDIF_
_tPTranTotT_	total_transport_fluxes_of_P_for_mass_balance_equations	gP/m2/d	_tPTranTotT_ = _IF_ (_FALSE_ _EQ_ _InclTran_) _THEN_ 0.0 _ELSE_ _uPLoad_ - _wPDilTot_ * _sDepthW_ _ENDIF_
_tNTranTotT_	total_transport_fluxes_of_N_for_mass_balance_equations	gN/m2/d	_tNTranTotT_ = _IF_ (_FALSE_ _EQ_ _InclTran_) _THEN_ 0.0 _ELSE_ _uNLoad_ - _wNDilTot_ * _sDepthW_ _ENDIF_
_wDExchIMM_	exchange_flux_of_DW_in_IMM_between_marsh_and_lake_water	gD/m3/d	_wDExchIMM_ = _IF_ (_InclMarsh_ _EQ_ _TRUE_ _AND_ _fMarsh_ _GT_ _NearZero_) _THEN_ _akExchM_ *(_sDIMW_ - _sDIMWM_) _ELSE_ 0.0 _ENDIF_
_wPExchPO4M_	exchange_flux_of_P_in_PO4M_between_marsh_and_lake_water	gP/m3/d	_wPExchPO4M_ = _IF_ (_InclMarsh_ _EQ_ _TRUE_ _AND_ _fMarsh_ _GT_ _NearZero_) _THEN_ _akExchM_ *(_sPO4W_ - _sPO4WM_) _ELSE_ 0.0 _ENDIF_
_wPExchAIMM_	exchange_flux_of_P_in_AIMM_between_marsh_and_lake_water	gP/m3/d	_wPExchAIMM_ = _IF_ (_InclMarsh_ _EQ_ _TRUE_ _AND_ _fMarsh_ _GT_ _NearZero_) _THEN_ _akExchM_ *(_sPAIMW_ - _sPAIMWM_) _ELSE_ 0.0 _ENDIF_
_wNExchNH4M_	exchange_flux_of_N_in_NH4M_between_marsh_and_lake_water	gN/m3/d	_wNExchNH4M_ = _IF_ (_InclMarsh_ _EQ_ _TRUE_ _AND_ _fMarsh_ _GT_ _NearZero_) _THEN_ _akExchM_ *(_sNH4W_ - _sNH4WM_) _ELSE_ 0.0 _ENDIF_
_wNExchNO3M_	exchange_flux_of_N_in_NO3M_between_marsh_and_lake_water	gN/m3/d	_wNExchNO3M_ = _IF_ (_InclMarsh_ _EQ_ _TRUE_ _AND_ _fMarsh_ _GT_ _NearZero_) _THEN_ _akExchM_ *(_sNO3W_ - _sNO3WM_) _ELSE_ 0.0 _ENDIF_
_wSiExchSiO2M_	exchange_flux_of_Si_in_hSiO2M_between_marsh_and_lake_water	gS/m3/d	_wSiExchSiO2M_ = _IF_ (_InclMarsh_ _EQ_ _TRUE_ _AND_ _fMarsh_ _GT_ _NearZero_) _THEN_ _akExchM_ *(_sSiO2W_ - _sSiO2WM_) _ELSE_ 0.0 _ENDIF_
_wO2ExchM_	exchange_flux_of_O2_in_hM_between_marsh_and_lake_water	gO2/m3/d	_wO2ExchM_ = _IF_ (_InclMarsh_ _EQ_ _TRUE_ _AND_ _fMarsh_ _GT_ _NearZero_) _THEN_ _akExchM_ *(_sO2W_ - _sO2WM_) _ELSE_ 0.0 _ENDIF_
_wDExchDetM_	exchange_flux_of_DW_in_DetM_between_marsh_and_lake_water	gD/m3/d	_wDExchDetM_ = _IF_ (_InclMarsh_ _EQ_ _TRUE_ _AND_ _fMarsh_ _GT_ _NearZero_) _THEN_ _akExchM_ *(_sDDetW_ - _sDDetWM_) _ELSE_ 0.0 _ENDIF_
_wPExchDetM_	exchange_flux_of_P_in_DetM_between_marsh_and_lake_water	gP/m3/d	_wPExchDetM_ = _IF_ (_InclMarsh_ _EQ_ _TRUE_ _AND_ _fMarsh_ _GT_ _NearZero_) _THEN_ _akExchM_ *(_sPDetW_ - _sPDetWM_) _ELSE_ 0.0 _ENDIF_
_wNExchDetM_	exchange_flux_of_N_in_DetM_between_marsh_and_lake_water	gN/m3/d	_wNExchDetM_ = _IF_ (_InclMarsh_ _EQ_ _TRUE_ _AND_ _fMarsh_ _GT_ _NearZero_) _THEN_ _akExchM_ *(_sNDetW_ - _sNDetWM_) _ELSE_ 0.0 _ENDIF_
_wSiExchDetM_	exchange_flux_of_Si_in_hDetM_between_marsh_and_lake_water	gSi/m3/d	_wSiExchDetM_ = _IF_ (_InclMarsh_ _EQ_ _TRUE_ _AND_ _fMarsh_ _GT_ _NearZero_) _THEN_ _akExchM_ *(_sSiDetW_ - _sSiDetWM_) _ELSE_ 0.0 _ENDIF_
_wDExchDiatM_	exchange_flux_of_DW_in_DiatM_between_marsh_and_lake_water	gD/m3/d	_wDExchDiatM_ = _IF_ (_InclMarsh_ _EQ_ _TRUE_ _AND_ _fMarsh_ _GT_ _NearZero_) _THEN_ _akExchM_ *(_sDDiatW_ - _sDDiatWM_) _ELSE_ 0.0 _ENDIF_
_wPExchDiatM_	exchange_flux_of_P_in_DiatM_between_marsh_and_lake_water	gP/m3/d	_wPExchDiatM_ = _IF_ (_InclMarsh_ _EQ_ _TRUE_ _AND_ _fMarsh_ _GT_ _NearZero_) _THEN_ _akExchM_ *(_sPDiatW_ - _sPDiatWM_) _ELSE_ 0.0 _ENDIF_
_wNExchDiatM_	exchange_flux_of_N_in_DiatM_between_marsh_and_lake_water	gN/m3/d	_wNExchDiatM_ = _IF_ (_InclMarsh_ _EQ_ _TRUE_ _AND_ _fMarsh_ _GT_ _NearZero_) _THEN_ _akExchM_ *(_sNDiatW_ - _sNDiatWM_) _ELSE_ 0.0 _ENDIF_
_wSiExchDiatM_	exchange_flux_of_Si_in_DiatM_between_marsh_and_lake_water	gS/m3/d	_wSiExchDiatM_ = _IF_ (_InclMarsh_ _EQ_ _TRUE_ _AND_ _fMarsh_ _GT_ _NearZero_) _THEN_ _cSiDDiat_ * _wDExchDiatM_ _ELSE_ 0.0 _ENDIF_
_wDExchGrenM_	exchange_flux_of_DW_in_GrenM_between_marsh_and_lake_water	gD/m3/d	_wDExchGrenM_ = _IF_ (_InclMarsh_ _EQ_ _TRUE_ _AND_ _fMarsh_ _GT_ _NearZero_) _THEN_ _akExchM_ *(_sDGrenW_ - _sDGrenWM_) _ELSE_ 0.0 _ENDIF_
_wPExchGrenM_	exchange_flux_of_P_in_GrenM_between_marsh_and_lake_water	gP/m3/d	_wPExchGrenM_ = _IF_ (_InclMarsh_ _EQ_ _TRUE_ _AND_ _fMarsh_ _GT_ _NearZero_) _THEN_ _akExchM_ *(_sPGrenW_ - _sPGrenWM_) _ELSE_ 0.0 _ENDIF_
_wNExchGrenM_	exchange_flux_of_N_in_GrenM_between_marsh_and_lake_water	gN/m3/d	_wNExchGrenM_ = _IF_ (_InclMarsh_ _EQ_ _TRUE_ _AND_ _fMarsh_ _GT_ _NearZero_) _THEN_ _akExchM_ *(_sNGrenW_ - _sNGrenWM_) _ELSE_ 0.0 _ENDIF_
_wDExchBlueM_	exchange_flux_of_DW_in_BlueM_between_marsh_and_lake_water	gD/m3/d	_wDExchBlueM_ = _IF_ (_InclMarsh_ _EQ_ _TRUE_ _AND_ _fMarsh_ _GT_ _NearZero_) _THEN_ _akExchM_ *(_sDBlueW_ - _sDBlueWM_) _ELSE_ 0.0 _ENDIF_
_wPExchBlueM_	exchange_flux_of_P_in_BlueM_between_marsh_and_lake_water	gP/m3/d	_wPExchBlueM_ = _IF_ (_InclMarsh_ _EQ_ _TRUE_ _AND_ _fMarsh_ _GT_ _NearZero_) _THEN_ _akExchM_ *(_sPBlueW_ - _sPBlueWM_) _ELSE_ 0.0 _ENDIF_
_wNExchBlueM_	exchange_flux_of_N_in_BlueM_between_marsh_and_lake_water	gN/m3/d	_wNExchBlueM_ = _IF_ (_InclMarsh_ _EQ_ _TRUE_ _AND_ _fMarsh_ _GT_ _NearZero_) _THEN_ _akExchM_ *(_sNBlueW_ - _sNBlueWM_) _ELSE_ 0.0 _ENDIF_
_wDExchZooM_	exchange_flux_of_DW_in_ZooM_between_marsh_and_lake_water	gD/m3/d	_wDExchZooM_ = _IF_ (_InclMarsh_ _EQ_ _TRUE_ _AND_ _fMarsh_ _GT_ _NearZero_) _THEN_ _akExchM_ *(_sDZoo_ - _sDZooM_) _ELSE_ 0.0 _ENDIF_
_wPExchZooM_	exchange_flux_of_P_in_ZooM_between_marsh_and_lake_water	gP/m3/d	_wPExchZooM_ = _IF_ (_InclMarsh_ _EQ_ _TRUE_ _AND_ _fMarsh_ _GT_ _NearZero_) _THEN_ _akExchM_ *(_sPZoo_ - _sPZooM_) _ELSE_ 0.0 _ENDIF_
_wNExchZooM_	exchange_flux_of_N_in_ZooM_between_marsh_and_lake_water	gN/m3/d	_wNExchZooM_ = _IF_ (_InclMarsh_ _EQ_ _TRUE_ _AND_ _fMarsh_ _GT_ _NearZero_) _THEN_ _akExchM_ *(_sNZoo_ - _sNZooM_) _ELSE_ 0.0 _ENDIF_
_wDExchIM_	exchange_flux_of_DW_in_IM_between_marsh_and_lake_water	gD/m3/d	_wDExchIM_ = _IF_ (_InclMarsh_ _EQ_ _TRUE_ _AND_ _fMarsh_ _GT_ _NearZero_) _THEN_ _akExchL_ *(_sDIMW_ - _sDIMWM_) _ELSE_ 0.0 _ENDIF_
_wPExchPO4_	exchange_flux_of_P_in_PO4_between_marsh_and_lake_water	gP/m3/d	_wPExchPO4_ = _IF_ (_InclMarsh_ _EQ_ _TRUE_ _AND_ _fMarsh_ _GT_ _NearZero_) _THEN_ _akExchL_ *(_sPO4W_ - _sPO4WM_) _ELSE_ 0.0 _ENDIF_
_wPExchAIM_	exchange_flux_of_P_in_AIM_between_marsh_and_lake_water	gP/m3/d	_wPExchAIM_ = _IF_ (_InclMarsh_ _EQ_ _TRUE_ _AND_ _fMarsh_ _GT_ _NearZero_) _THEN_ _akExchL_ *(_sPAIMW_ - _sPAIMWM_) _ELSE_ 0.0 _ENDIF_
_wNExchNH4_	exchange_flux_of_N_in_NH4_between_marsh_and_lake_water	gN/m3/d	_wNExchNH4_ = _IF_ (_InclMarsh_ _EQ_ _TRUE_ _AND_ _fMarsh_ _GT_ _NearZero_) _THEN_ _akExchL_ *(_sNH4W_ - _sNH4WM_) _ELSE_ 0.0 _ENDIF_
_wNExchNO3_	exchange_flux_of_N_in_NO3_between_marsh_and_lake_water	gN/m3/d	_wNExchNO3_ = _IF_ (_InclMarsh_ _EQ_ _TRUE_ _AND_ _fMarsh_ _GT_ _NearZero_) _THEN_ _akExchL_ *(_sNO3W_ - _sNO3WM_) _ELSE_ 0.0 _ENDIF_
_wSiExchSiO2_	exchange_flux_of_Si_in_SiO2_between_marsh_and_lake_water	gSi/m3/d	_wSiExchSiO2_ = _IF_ (_InclMarsh_ _EQ_ _TRUE_ _AND_ _fMarsh_ _GT_ _NearZero_) _THEN_ _akExchL_ *(_sSiO2W_ - _sSiO2WM_) _ELSE_ 0.0 _ENDIF_
_wO2Exch_	exchange_flux_of_O2_in_O2_between_marsh_and_lake_water	gO2/m3/d	_wO2Exch_ = _IF_ (_InclMarsh_ _EQ_ _TRUE_ _AND_ _fMarsh_ _GT_ _NearZero_) _THEN_ _akExchL_ *(_sO2W_ - _sO2WM_) _ELSE_ 0.0 _ENDIF_
_wDExchDet_	exchange_flux_of_DW_in_Det_between_marsh_and_lake_water	gD/m3/d	_wDExchDet_ = _IF_ (_InclMarsh_ _EQ_ _TRUE_ _AND_ _fMarsh_ _GT_ _NearZero_) _THEN_ _akExchL_ *(_sDDetW_ - _sDDetWM_) _ELSE_ 0.0 _ENDIF_
_wPExchDet_	exchange_flux_of_P_in_Det_between_marsh_and_lake_water	gP/m3/d	_wPExchDet_ = _IF_ (_InclMarsh_ _EQ_ _TRUE_ _AND_ _fMarsh_ _GT_ _NearZero_) _THEN_ _akExchL_ *(_sPDetW_ - _sPDetWM_) _ELSE_ 0.0 _ENDIF_
_wNExchDet_	exchange_flux_of_N_in_Det_between_marsh_and_lake_water	gN/m3/d	_wNExchDet_ = _IF_ (_InclMarsh_ _EQ_ _TRUE_ _AND_ _fMarsh_ _GT_ _NearZero_) _THEN_ _akExchL_ *(_sNDetW_ - _sNDetWM_) _ELSE_ 0.0 _ENDIF_
_wSiExchDet_	exchange_flux_of_Si_in_Det_between_marsh_and_lake_water	gS/m3/d	_wSiExchDet_ = _IF_ (_InclMarsh_ _EQ_ _TRUE_ _AND_ _fMarsh_ _GT_ _NearZero_) _THEN_ _akExchL_ *(_sSiDetW_ - _sSiDetWM_) _ELSE_ 0.0 _ENDIF_
_wDExchDiat_	exchange_flux_of_DW_in_Diat_between_marsh_and_lake_water	gD/m3/d	_wDExchDiat_ = _IF_ (_InclMarsh_ _EQ_ _TRUE_ _AND_ _fMarsh_ _GT_ _NearZero_) _THEN_ _akExchL_ *(_sDDiatW_ - _sDDiatWM_) _ELSE_ 0.0 _ENDIF_
_wPExchDiat_	exchange_flux_of_P_in_Diat_between_marsh_and_lake_water	gP/m3/d	_wPExchDiat_ = _IF_ (_InclMarsh_ _EQ_ _TRUE_ _AND_ _fMarsh_ _GT_ _NearZero_) _THEN_ _akExchL_ *(_sPDiatW_ - _sPDiatWM_) _ELSE_ 0.0 _ENDIF_
_wNExchDiat_	exchange_flux_of_N_in_Diat_between_marsh_and_lake_water	gN/m3/d	_wNExchDiat_ = _IF_ (_InclMarsh_ _EQ_ _TRUE_ _AND_ _fMarsh_ _GT_ _NearZero_) _THEN_ _akExchL_ *(_sNDiatW_ - _sNDiatWM_) _ELSE_ 0.0 _ENDIF_
_wSiExchDiat_	exchange_flux_of_Si_in_Diat_between_marsh_and_lake_water	gSi/m3/d	_wSiExchDiat_ = _IF_ (_InclMarsh_ _EQ_ _TRUE_ _AND_ _fMarsh_ _GT_ _NearZero_) _THEN_ _cSiDDiat_ * _wDExchDiat_ _ELSE_ 0.0 _ENDIF_
_wDExchGren_	exchange_flux_of_DW_in_Gren_between_marsh_and_lake_water	gD/m3/d	_wDExchGren_ = _IF_ (_InclMarsh_ _EQ_ _TRUE_ _AND_ _fMarsh_ _GT_ _NearZero_) _THEN_ _akExchL_ *(_sDGrenW_ - _sDGrenWM_) _ELSE_ 0.0 _ENDIF_
_wPExchGren_	exchange_flux_of_P_in_Gren_between_marsh_and_lake_water	gP/m3/d	_wPExchGren_ = _IF_ (_InclMarsh_ _EQ_ _TRUE_ _AND_ _fMarsh_ _GT_ _NearZero_) _THEN_ _akExchL_ *(_sPGrenW_ - _sPGrenWM_) _ELSE_ 0.0 _ENDIF_
_wNExchGren_	exchange_flux_of_N_in_Gren_between_marsh_and_lake_water	gN/m3/d	_wNExchGren_ = _IF_ (_InclMarsh_ _EQ_ _TRUE_ _AND_ _fMarsh_ _GT_ _NearZero_) _THEN_ _akExchL_ *(_sNGrenW_ - _sNGrenWM_) _ELSE_ 0.0 _ENDIF_
_wDExchBlue_	exchange_flux_of_DW_in_Blue_between_marsh_and_lake_water	gD/m3/d	_wDExchBlue_ = _IF_ (_InclMarsh_ _EQ_ _TRUE_ _AND_ _fMarsh_ _GT_ _NearZero_) _THEN_ _akExchL_ *(_sDBlueW_ - _sDBlueWM_) _ELSE_ 0.0 _ENDIF_
_wPExchBlue_	exchange_flux_of_P_in_Blue_between_marsh_and_lake_water	gP/m3/d	_wPExchBlue_ = _IF_ (_InclMarsh_ _EQ_ _TRUE_ _AND_ _fMarsh_ _GT_ _NearZero_) _THEN_ _akExchL_ *(_sPBlueW_ - _sPBlueWM_) _ELSE_ 0.0 _ENDIF_
_wNExchBlue_	exchange_flux_of_N_in_Blue_between_marsh_and_lake_water	gN/m3/d	_wNExchBlue_ = _IF_ (_InclMarsh_ _EQ_ _TRUE_ _AND_ _fMarsh_ _GT_ _NearZero_) _THEN_ _akExchL_ *(_sNBlueW_ - _sNBlueWM_) _ELSE_ 0.0 _ENDIF_
_wDExchZoo_	exchange_flux_of_DW_in_Zoo_between_marsh_and_lake_water	gD/m3/d	_wDExchZoo_ = _IF_ (_InclMarsh_ _EQ_ _TRUE_ _AND_ _fMarsh_ _GT_ _NearZero_) _THEN_ _akExchL_ *(_sDZoo_ - _sDZooM_) _ELSE_ 0.0 _ENDIF_
_wPExchZoo_	exchange_flux_of_P_in_Zoo_between_marsh_and_lake_water	gP/m3/d	_wPExchZoo_ = _IF_ (_InclMarsh_ _EQ_ _TRUE_ _AND_ _fMarsh_ _GT_ _NearZero_) _THEN_ _akExchL_ *(_sPZoo_ - _sPZooM_) _ELSE_ 0.0 _ENDIF_
_wNExchZoo_	exchange_flux_of_N_in_Zoo_between_marsh_and_lake_water	gN/m3/d	_wNExchZoo_ = _IF_ (_InclMarsh_ _EQ_ _TRUE_ _AND_ _fMarsh_ _GT_ _NearZero_) _THEN_ _akExchL_ *(_sNZoo_ - _sNZooM_) _ELSE_ 0.0 _ENDIF_
_tPInfPO4W_	infiltr_of_SRP	gP/m2/d	_tPInfPO4W_ = _IF_ (_cQInf_ _GE_ 0.0) _THEN_ _cQInf_ / _mmPerm_ * _sPO4W_ _ELSE_ _cQInf_ / _mmPerm_ * _oPO4S_ _ENDIF_
_tNInfNH4W_	infiltr_of_ammonium	gN/m2/d	_tNInfNH4W_ = _IF_ (_cQInf_ _GE_ 0.0) _THEN_ _cQInf_ / _mmPerm_ * _sNH4W_ _ELSE_ _cQInf_ / _mmPerm_ * _oNH4S_ _ENDIF_
_tNInfNO3W_	infiltr_of_nitrate	gN/m2/d	_tNInfNO3W_ = _IF_ (_cQInf_ _GE_ 0.0) _THEN_ _cQInf_ / _mmPerm_ * _sNO3W_ _ELSE_ _cQInf_ / _mmPerm_ * _oNO3S_ _ENDIF_
_tPInfPO4S_	infiltration_of_interst_PO4	gP/m2/d	_tPInfPO4S_ = _IF_ (_cQInf_ _GE_ 0.0) _THEN_ _cQInf_ / _mmPerm_ * _oPO4S_ _ELSE_ _cQInf_ / _mmPerm_ * _cPO4Ground_ _ENDIF_
_tNInfNH4S_	infiltration_of_interst_NH4	gN/m2/d	_tNInfNH4S_ = _IF_ (_cQInf_ _GE_ 0.0) _THEN_ _cQInf_ / _mmPerm_ * _oNH4S_ _ELSE_ _cQInf_ / _mmPerm_ * _cNH4Ground_ _ENDIF_
_tNInfNO3S_	infiltration_of_interst_NO3	gN/m2/d	_tNInfNO3S_ = _IF_ (_cQInf_ _GE_ 0.0) _THEN_ _cQInf_ / _mmPerm_ * _oNO3S_ _ELSE_ _cQInf_ / _mmPerm_ * _cNO3Ground_  _ENDIF_
_tNH4LoadS_	NH4_load_to_sediment_from_artificial_fertilizer	gN/m2/d	_tNH4LoadS_ = _fNH4LoadS_ * _cNLoadS_
_tNO3LoadS_	NO3_load_to_sediment_from_artificial_fertilizer	gN/m2/d	_tNO3LoadS_ = _cNLoadS_ - _tNH4LoadS_
_uDErosIM_	IM_input_from_banks	gD/m2/d	_uDErosIM_ = (1.0 - _fDOrgSoil_) * _cDErosTot_
_uDErosIMS_	IM_input_to_sediment_from_banks	gD/m2/d	_uDErosIMS_ = _fSedErosIM_ * _uDErosIM_
_uDErosIMW_	IM_input_to_water_column_from_banks	gD/m2/d	_uDErosIMW_ = _uDErosIM_ - _uDErosIMS_
_uDErosOM_	organic_matter_input_from_banks	gD/m2/d	_uDErosOM_ = _fDOrgSoil_ * _cDErosTot_
_uPErosOM_	organic_P_input_from_banks	gP/m2/d	_uPErosOM_ = _cPDSoilOM_ * _uDErosOM_
_uNErosOM_	organic_N_input_from_banks	gN/m2/d	_uNErosOM_ = _cNDSoilOM_ * _uDErosOM_
_uO2Sat_	oxygen_saturation_concentration	gO2/m3	_uO2Sat_ = 14.652 - 0.41022 * _uTm_ + 0.007991 * _uTm_*_uTm_ - 0.000077774 * _uTm_*_uTm_*_uTm_
_kAer_	reaeration_coefficient	m/d	_kAer_ = _cAerRoot_ * _POW_(_uVWind_ _POWOPERATOR_ (0.5)) + _cAerLin_ * _uVWind_ + _cAerSquare_ * _uVWind_*_uVWind_
_uFunTmAer_	temperature_function_of_reaeration	-	_uFunTmAer_ = _POW_(_cThetaAer_ _POWOPERATOR_ (_uTm_-_cTmRef_))
_aFunLemnAer_	duckweed_function_of_reaeration	-	_aFunLemnAer_ = 1.0
_tO2Aer_	reaeration_flux_of_O2_into_the_water	gO2/m2/d	_tO2Aer_ = _kAer_ * _uFunTmAer_ * (_uO2Sat_ - _sO2W_) * _aFunLemnAer_
_uFunTmFish_	temp_function_of_fish	-	_uFunTmFish_ = _IF_ (_InclWeb_ _EQ_ _TRUE_) _THEN_ _EXP_( -0.5/(_cSigTmFish_*_cSigTmFish_) * ((_uTm_ - _cTmOptFish_)*(_uTm_ - _cTmOptFish_) - (_cTmRef_ - _cTmOptFish_)*(_cTmRef_ - _cTmOptFish_))) _ELSE_ 0.0 _ENDIF_
_tDTurbFish_	bioturbation_by_fish	g/m2/d	_tDTurbFish_ = _IF_ (_InclWeb_ _EQ_ _TRUE_) _THEN_ (_kTurbFish_ * _uFunTmFish_ * _sDFiAd_) _ELSE_ 0.0 _ENDIF_
_tDTurbFishIM_	IM_bioturbation_by_fish	g/m2/d	_tDTurbFishIM_ = _fLutum_ * _sDIMS_ / (_fLutum_ * _sDIMS_ + _sDDetS_) * _tDTurbFish_
_aFunVegResus_	vegetation_dependence_of_resuspension	-	_aFunVegResus_ = _MAX_(1.0 - _kVegResus_ * _sDVeg_, 0.0)
_aFunDimSusp_	Empirical_suspended_matter_function_(logistic_fit_to_data)	-	_aFunDimSusp_ = _IF_ (_uTm_ _GE_ 0.1) _THEN_ _cSuspRef_ * ((_cSuspMin_ + _cSuspMax_ / (1.0 + _EXP_(_cSuspSlope_ * (_sDepthW_ - _hDepthSusp_)))) * _POW_(((_cFetch_ +_NearZero_)/ _cFetchRef_) _POWOPERATOR_ (0.5))) _ELSE_ 0.0 _ENDIF_
_tDResusTauDead_	resuspension_due_to_shear_stress	gD/m2/d	_tDResusTauDead_ = _MIN_(_aFunDimSusp_, _POW_(_aFunDimSusp_ +_NearZero_ _POWOPERATOR_ (0.5))) * _POW_(_fLutum_ / _fLutumRef_ _POWOPERATOR_ (0.5)) * _bPorS_
_tDResusBareDead_	resuspension_due_to_shear_stress_AND_fish	gD/m2/d	_tDResusBareDead_ = _tDResusTauDead_ + _tDTurbFish_
_tDResusDead_	resuspension_corrected_for_vegetation_effect	gD/m2/d	_tDResusDead_ = _tDResusBareDead_ * _aFunVegResus_
_tDResusIM_	IM_resuspension	gD/m2/d	_tDResusIM_ = _fLutum_ * _sDIMS_ / (_fLutum_ * _sDIMS_ + _sDDetS_) * _tDResusDead_
_tDResusDet_	detrital_resuspension	gD/m2/d	_tDResusDet_ = _sDDetS_ / (_fLutum_ * _sDIMS_ + _sDDetS_) * _tDResusDead_
_akResusPhytRef_	phytoplankton_resuspension_rate_constant	d-1	_akResusPhytRef_ = _kResusPhytMax_ * (1.0 - _EXP_(_cResusPhytExp_ * _tDResusDead_))
_tDResusPhytTot_	phytoplankton_resuspension	gD/m2/d	_tDResusPhytTot_ = _akResusPhytRef_ * _aDPhytS_
_tPResusDet_	resuspension_flux_of_detrital_P	gP/m2/d	_tPResusDet_ = _rPDDetS_ * _tDResusDet_
_tPResusPO4_	resuspension_flux_of_dissolved_P	gP/m2/d	_tPResusPO4_ = _sPO4S_ / _sDDetS_ * _tDResusDet_
_tPResusAIM_	resuspension_flux_of_P_adsorbed_onto_inert_matter	gP/m2/d	_tPResusAIM_ = _sPAIMS_ / _sDIMS_ * _tDResusIM_
_tNResusNO3_	resuspension_flux_of_nitrate	gN/m2/d	_tNResusNO3_ = _sNO3S_ / _sDDetS_ * _tDResusDet_
_tNResusNH4_	resuspension_flux_of_ammonium	gN/m2/d	_tNResusNH4_ = _sNH4S_ / _sDDetS_ * _tDResusDet_
_tNResusDet_	resuspension_flux_of_detrital_N	gN/m2/d	_tNResusDet_ = _rNDDetS_ * _tDResusDet_
_tSiResusDet_	resuspension_flux_of_detrial_SI	gSi/m2/d	_tSiResusDet_ = _rSiDDetS_ * _tDResusDet_
_aFunTauSetOM_	correction_factor_for_IM_settling_rate_(<=_1)	-	_aFunTauSetOM_ = _MIN_(1.0 / _POW_(_aFunDimSusp_ +_NearZero_ _POWOPERATOR_ (0.5)), 1.0)
_aFunTauSetIM_	correction_factor_for_OM_settling_rate_(<=_1)	-	_aFunTauSetIM_ = _aFunTauSetOM_
_uFunTmSet_	temperature_correction_of_sedimentation	-	_uFunTmSet_ = _POW_(_cThetaSet_ _POWOPERATOR_ (_uTm_-_cTmRef_))
_uCorVSetIM_	corrected_sedimentation_velocity_of_IM	m/d	_uCorVSetIM_ = _aFunTauSetIM_ * _POW_((_fLutumRef_/_fLutum_) _POWOPERATOR_ (0.5)) * _uFunTmSet_ * _cVSetIM_
_tDSetIM_	sedimentation_flux_of_inert_matter	gDW/m2/d	_tDSetIM_ = _uCorVSetIM_ * _sDIMW_
_tPSetAIM_	sedimentation_flux_of_P_adsorbed_onto_inert_org_matter	gP/m2/d	_tPSetAIM_ = _sPAIMW_ / _sDIMW_ * _tDSetIM_
_uCorVSetDet_	corrected_sedimentation_velocity_of_detritus	m/d	_uCorVSetDet_ = _cVSetDet_ * _aFunTauSetOM_ * _uFunTmSet_
_tDSetDet_	sedimentation_flux_of_detritus	gDW/m2/d	_tDSetDet_ = _uCorVSetDet_ * _sDDetW_
_tPSetDet_	sedimentation_flux_of_detrital_P	gP/m2/d	_tPSetDet_ = _uCorVSetDet_ * _sPDetW_
_tNSetDet_	sedimentation_flux_of_detrital_N	gN/m2/d	_tNSetDet_ = _uCorVSetDet_ * _sNDetW_
_tSiSetDet_	sedimentation_flux_of_detrital_Si	gSi/m2/d	_tSiSetDet_ = _uCorVSetDet_ * _sSiDetW_
_kPMinDetW_	P_mineralisation_constant_in_water	d-1	_kPMinDetW_ = _kDMinDetW_
_kNMinDetW_	N_mineralisation_constant_in_water	d-1	_kNMinDetW_ = _kDMinDetW_
_kSiMinDetW_	Si_mineralisation_constant_in_water	d-1	_kSiMinDetW_ = _kDMinDetW_
_uFunTmMinW_	temp_function_of_mineralization_in_water	-	_uFunTmMinW_ = _POW_(_cThetaMinW_ _POWOPERATOR_ (_uTm_-_cTmRef_))
_wDMinDetW_	decomposition	g/m3/d	_wDMinDetW_ = _kDMinDetW_ * _uFunTmMinW_ * _sDDetW_
_wPMinDetW_	mineralization	gP/m3/d	_wPMinDetW_ = _kPMinDetW_ * _uFunTmMinW_ * _sPDetW_
_wNMinDetW_	mineralization	gN/m3/d	_wNMinDetW_ = _kNMinDetW_ * _uFunTmMinW_ * _sNDetW_
_wSiMinDetW_	mineralization	gSi/m3/d	_wSiMinDetW_ = _kSiMinDetW_ * _uFunTmMinW_ * _sSiDetW_
_aCorO2BOD_	correction_of_O2_demand_in_water_at_low_oxygen_conc	-	_aCorO2BOD_ = _sO2W_ / (_hO2BOD_ + _sO2W_)
_wO2MinDetW_	O2_flux_due_to_mineralization_of_detritus	gO2/m3/d	_wO2MinDetW_ = _molO2molC_ * _cCPerDW_ * _aCorO2BOD_ * _wDMinDetW_
_wDDenitW_	mineralisation_flux_by_denitrification	gDW/m2/d	_wDDenitW_ = _sNO3W_*_sNO3W_ / (_hNO3Denit_*_hNO3Denit_ + _sNO3W_*_sNO3W_) * (1.0 - _aCorO2BOD_) * _wDMinDetW_
_wNDenitW_	Denitrification_flux	gN/m2/d	_wNDenitW_ = _NO3PerC_ * _molNmolC_ * _cCPerDW_ * _wDDenitW_
_uFunTmNitr_	Temperature_dependence_for_nitrification	-	_uFunTmNitr_ = _POW_(_cThetaNitr_ _POWOPERATOR_ (_uTm_-_cTmRef_))
_aCorO2NitrW_	oxygen_consumption_during_nitrification	-	_aCorO2NitrW_ = _sO2W_*_sO2W_ / (_hO2Nitr_*_hO2Nitr_ + _sO2W_*_sO2W_)
_wNNitrW_	nitrification_flux	mgN/l/d	_wNNitrW_ = _kNitrW_ * _uFunTmNitr_ * _aCorO2NitrW_ * _sNH4W_
_wO2NitrW_	O2_flux_due_to_nitrification	gO2/m3/d	_wO2NitrW_ = _O2PerNH4_ * _molO2molN_ * _wNNitrW_
_kPMinDetS_	P_mineralisation_constant_in_sed	d-1	_kPMinDetS_ = _kDMinDetS_
_kNMinDetS_	N_mineralisation_constant_in_sed	d-1	_kNMinDetS_ = _kDMinDetS_
_kSiMinDetS_	Si_mineralisation_constant_in_sed	d-1	_kSiMinDetS_ = _kDMinDetS_
_uFunTmMinS_	temp_function	-	_uFunTmMinS_ = _POW_(_cThetaMinS_ _POWOPERATOR_ (_uTm_-_cTmRef_))
_tDMinDetS_	decomposition_of_upper_sediment	gDW/m2/d	_tDMinDetS_ = _kDMinDetS_ * _uFunTmMinS_ * _sDDetS_
_tPMinDetS_	mineralization_of_P_in_upper_sediment	gP/m2/d	_tPMinDetS_ = _kPMinDetS_ * _uFunTmMinS_ * _sPDetS_
_tNMinDetS_	mineralization_of_N_in_upper_sediment	gN/m2/d	_tNMinDetS_ = _kNMinDetS_ * _uFunTmMinS_ * _sNDetS_
_tSiMinDetS_	mineralization_of_Si_in_upper_sediment	gN/m2/d	_tSiMinDetS_ = _kSiMinDetS_ * _uFunTmMinS_ * _sSiDetS_
_uFunTmDif_	temperature_function_of_diffusion	-	_uFunTmDif_ = _POW_(_cThetaDif_ _POWOPERATOR_ (_uTm_-_cTmRef_))
_akO2DifCor_	corrected_O2_diffusion_coefficient	m2/d	_akO2DifCor_ = _kO2Dif_ * _uFunTmDif_ * _cTurbDifO2_ * _bPorCorS_
_tSOD_	sediment_oxygen_demand	gO2/m3/d	_tSOD_ = (_molO2molC_ * _cCPerDW_ * (1.0 - _fRefrDetS_) * _tDMinDetS_ + _O2PerNH4_ * _molO2molN_ * _kNitrS_ * _uFunTmNitr_ * _sNH4S_) / _cDepthS_
_aDepthOxySed_	oxygen_penetration_depth	m	_aDepthOxySed_ = _IF_ (2.0 * _sO2W_ * _akO2DifCor_ / _tSOD_)  _LE_ _NearZero_ _THEN_ _POW_( _NearZero_ _POWOPERATOR_ (0.5)) _ELSE_  _POW_((2.0 * _sO2W_ * _akO2DifCor_ / _tSOD_) _POWOPERATOR_ (0.5)) _ENDIF_
_afOxySed_	fraction_aerobic_sediment	-	_afOxySed_ = _aDepthOxySed_ / _cDepthS_
_tDMinOxyDetS_	aerobic_mineralisation	gDW/m2/d	_tDMinOxyDetS_ = _afOxySed_ * (1.0 - _fRefrDetS_) * _tDMinDetS_
_tO2MinDetS_	sediment_oxygen_demand	gO2/m2/d	_tO2MinDetS_ = _molO2molC_ * _cCPerDW_ * _tDMinOxyDetS_
_tDDenitS_	mineralisation_flux_by_denitrification	gD/m/d	_tDDenitS_ = _oNO3S_*_oNO3S_ / (_hNO3Denit_*_hNO3Denit_ + _oNO3S_*_oNO3S_) * (1.0 - _afOxySed_) * (1.0 - _fRefrDetS_) * _tDMinDetS_
_tNDenitS_	Denitrification_flux	gN/m2/d	_tNDenitS_ = _NO3PerC_ * _molNmolC_ * _cCPerDW_ * _tDDenitS_
_tNNitrS_	nitrification_flux	gN/m2/d	_tNNitrS_ = _afOxySed_ * _kNitrS_ * _uFunTmNitr_ * _sNH4S_
_tO2NitrS_	O2_flux_due_to_nitrification	gO2/m2/d	_tO2NitrS_ = _O2PerNH4_ * _molO2molN_ * _tNNitrS_
_tDMinHumS_	decomposition_of_upper_sediment_humus	gDW/m2/d	_tDMinHumS_ = _kDMinHum_ * _uFunTmMinS_ * _afOxySed_ * _sDHumS_
_tPMinHumS_	mineralization_of_P_in_upper_sediment_humus	gP/m2/d	_tPMinHumS_ = _kDMinHum_ * _uFunTmMinS_ * _afOxySed_ * _sPHumS_
_tNMinHumS_	mineralization_of_N_in_upper_sediment_humus	gN/m2/d	_tNMinHumS_ = _kDMinHum_ * _uFunTmMinS_ * _afOxySed_ * _sNHumS_
_aDepthDif_	average_diffusion_distance	m	_aDepthDif_ = _fDepthDifS_ * _cDepthS_
_tPDifPO4_	diffusion_flux_of_dissolved_P_from_sediment_to_water	gP/m2/d	_tPDifPO4_ = _kPDifPO4_ * _uFunTmDif_ * _cTurbDifNut_ * _bPorCorS_ * (_oPO4S_ - _sPO4W_ ) / _aDepthDif_
_tNDifNO3_	diffusion_flux_of_NO3_from_sediment_to_water	gP/m2/d	_tNDifNO3_ = _kNDifNO3_ * _uFunTmDif_ * _cTurbDifNut_ * _bPorCorS_ * (_oNO3S_ - _sNO3W_ ) / _aDepthDif_
_tNDifNH4_	diffusion_flux_of_NH4_from_sediment_to_water	gP/m2/d	_tNDifNH4_ = _kNDifNH4_ * _uFunTmDif_ * _cTurbDifNut_ * _bPorCorS_ * (_oNH4S_ - _sNH4W_ ) / _aDepthDif_
_tO2Dif_	O2_diffusion_(water_->_sediment)	gO2/m2/d	_tO2Dif_ = _kO2Dif_ / _aDepthDif_ * _uFunTmDif_ * _cTurbDifO2_ * _bPorCorS_ * _sO2W_
_tPDifGroundPO4_	diffusion_flux_of_dissolved_P_from_pore_water_to_ground_water	gP/m2/d	_tPDifGroundPO4_ = 0.0
_tNDifGroundNO3_	diffusion_flux_of_dissolved_NO3_from_pore_water_to_ground_water	gN/m2/d	_tNDifGroundNO3_ = 0.0
_tNDifGroundNH4_	diffusion_flux_of_dissolved_NH4_from_pore_water_to_ground_water	gN/m2/d	_tNDifGroundNH4_ = 0.0
_aPAdsMaxW_	max_P_adsorption_per_g_inorg_matter_in_water	gP/gD	_aPAdsMaxW_ = _cRelPAdsD_ + _aCorO2BOD_ * _cRelPAdsFe_ * _fFeDIM_ + _cRelPAdsAl_ * _fAlDIM_
_aKPAdsW_	P_adsorption_affinity_corrected_for_redox_conditions	m3/gP	_aKPAdsW_ = (1.0 - _fRedMax_ * (1.0-_aCorO2BOD_)) * _cKPAdsOx_
_aPIsoAdsW_	P_adsorption_isotherm_onto_inorg_matter_in_sediment	gP/gD	_aPIsoAdsW_ = _aPAdsMaxW_ * _aKPAdsW_ * _sPO4W_ / (1.0 + _aKPAdsW_ * _sPO4W_)
_aPEqIMW_	equilibrium_conc	gP/m3	_aPEqIMW_ = _aPIsoAdsW_ * _sDIMW_
_wPSorpIMW_	sorption_flux_in_water	gP/m3/d	_wPSorpIMW_ = _kPSorp_ * (_aPEqIMW_ - _sPAIMW_)
_aPAdsMaxS_	max_P_adsorption_per_g_inorg_matter_in_sediment	gP/gD	_aPAdsMaxS_ = _cRelPAdsD_ + _afOxySed_ * _cRelPAdsFe_ * _fFeDIM_ + _cRelPAdsAl_ * _fAlDIM_
_aKPAdsS_	P_adsorption_affinity_corrected_for_redox_conditions	m3/gP	_aKPAdsS_ = (1.0 - _fRedMax_ * (1.0-_afOxySed_)) * _cKPAdsOx_
_aPIsoAdsS_	P_adsorption_isotherm_onto_inorg_matter_in_sediment	gP/gD	_aPIsoAdsS_ = _aPAdsMaxS_ * _aKPAdsS_ * _oPO4S_ / (1.0 + _aKPAdsS_ * _oPO4S_)
_aPEqIMS_	equilibrium_amount	gP/m2	_aPEqIMS_ = _aPIsoAdsS_ * _sDIMS_
_tPSorpIMS_	sorption	gP/m2/d	_tPSorpIMS_ = _kPSorp_ * (_aPEqIMS_ - _sPAIMS_)
_tPChemPO4_	chem_loss_of_dissolved_P_from_pore_water	gP/m2/d	_tPChemPO4_ = _MAX_( 0.0, _kPChemPO4_ * (_oPO4S_ - _coPO4Max_) )
_wDAbioIMW_	total_abiotic/microbial_DW_inorganic_matter_flux_in_water	gDW/m3/d	_wDAbioIMW_ = (_uDErosIMW_ - _tDSetIM_ + _tDResusIM_) / _sDepthW_
_wDAbioDetW_	total_abiotic/microbial_DW_detritus_flux_in_water	gDW/m3/d	_wDAbioDetW_ = (- _tDSetDet_ + _tDResusDet_ ) / _sDepthW_ - _wDMinDetW_
_tDAbioIMS_	total_abiotic/microbial_DW_inorganic_matter_flux_in_sediment	gDW/m2/d	_tDAbioIMS_ = _uDErosIMS_ + _tDSetIM_ - _tDResusIM_
_tDAbioDetS_	total_abiotic/microbial_DW_detritus_flux_in_sediment	gDW/m2/d	_tDAbioDetS_ = _tDSetDet_ - _tDResusDet_ - _tDMinDetS_
_tDAbioHumS_	total_abiotic/microbial_DW_humus_flux_in_sediment	gDW/m2/d	_tDAbioHumS_ = _uDErosOM_ + _fRefrDetS_ * _tDMinDetS_ - _tDMinHumS_
_tDAbioTotT_	total_abiotic/microbial_DW_flux_for_mass_balance_check	gDW/m2/d	_tDAbioTotT_ = _cDErosTot_ - _wDMinDetW_ * _sDepthW_ - (1.0 - _fRefrDetS_) * _tDMinDetS_ - _tDMinHumS_
_wO2AbioW_	total_abiotic/microbial_O2_flux_in_water	gO2/m3/d	_wO2AbioW_ = _tO2Aer_ / _sDepthW_ - _wO2MinDetW_ - _wO2NitrW_ - (_tO2MinDetS_ + _tO2NitrS_) / _sDepthW_
_wPAbioDetW_	total_abiotic/microbial_P_detritus_flux_in_water	gP/m3/d	_wPAbioDetW_ = - _wPMinDetW_ - (_tPSetDet_ - _tPResusDet_) / _sDepthW_
_wPAbioPO4W_	total_abiotic/microbial_dissolved_P_flux_in_water	gP/m3/d	_wPAbioPO4W_ = _wPMinDetW_ - _wPSorpIMW_ - _tPInfPO4W_ / _sDepthW_ + _tPDifPO4_ / _sDepthW_ + _tPResusPO4_ / _sDepthW_
_wPAbioAIMW_	total_abiotic/microbial_P_absorbed_onto_inorganic_matter_flux_in_water	gP/m3/d	_wPAbioAIMW_ = (- _tPSetAIM_ + _tPResusAIM_) / _sDepthW_ + _wPSorpIMW_
_tPAbioDetS_	total_abiotic/microbial_P_detritus_flux_in_sediment	gP/m2/d	_tPAbioDetS_ = - _tPMinDetS_ + _tPSetDet_ - _tPResusDet_
_tPAbioHumS_	total_abiotic/microbial_P_humus_flux_in_sediment	gP/m2/d	_tPAbioHumS_ = _uPErosOM_ + _fRefrDetS_ * _tPMinDetS_ - _tPMinHumS_
_tPAbioPO4S_	total_abiotic/microbial_dissolved_P_flux_in_sediment	gP/m2/d	_tPAbioPO4S_ = _tPInfPO4W_ - _tPInfPO4S_ + (1.0-_fRefrDetS_) * _tPMinDetS_ + _tPMinHumS_ - _tPSorpIMS_ - _tPResusPO4_ - _tPDifPO4_ - _tPDifGroundPO4_ - _tPChemPO4_
_tPAbioAIMS_	total_abiotic/microbial_P_absorbed_onto_inorganic_matter_flux_in_sediment	gP/m2/d	_tPAbioAIMS_ = _tPSetAIM_ - _tPResusAIM_ + _tPSorpIMS_
_tPAbioTotT_	total_abiotic/microbial_P_flux_for_mass_balance_check	gP/m2/d	_tPAbioTotT_ = _uPErosOM_ - _tPChemPO4_ - _tPInfPO4S_ - _tPDifGroundPO4_
_wNAbioNH4W_	total_abiotic/microbial_N_NH4_flux_in_water	gN/m3/d	_wNAbioNH4W_ = _wNMinDetW_ - _wNNitrW_ - _tNInfNH4W_ / _sDepthW_ + (_tNDifNH4_ + _tNResusNH4_) / _sDepthW_
_wNAbioNO3W_	total_abiotic/microbial_N_NO3_flux_in_water	gN/m3/d	_wNAbioNO3W_ = _wNNitrW_ - _wNDenitW_ + (_tNDifNO3_ + _tNResusNO3_ - _tNInfNO3W_) / _sDepthW_
_wNAbioDetW_	total_abiotic/microbial_N_detritus_flux_in_water	gN/m3/d	_wNAbioDetW_ = - _wNMinDetW_ - (_tNSetDet_ - _tNResusDet_ ) / _sDepthW_
_tNAbioNH4S_	total_abiotic/microbial_N_NH4_flux_in_sediment	gN/m2/d	_tNAbioNH4S_ = _tNInfNH4W_ - _tNInfNH4S_ + (1.0-_fRefrDetS_) * _tNMinDetS_ + _tNMinHumS_ - _tNResusNH4_ - _tNDifNH4_ - _tNDifGroundNH4_ - _tNNitrS_
_tNAbioNO3S_	total_abiotic/microbial_N_NO3_flux_in_sediment	gN/m2/d	_tNAbioNO3S_ = _tNInfNO3W_ - _tNInfNO3S_ + _tNNitrS_ - _tNDenitS_ - _tNResusNO3_ - _tNDifNO3_ - _tNDifGroundNO3_
_tNAbioDetS_	total_abiotic/microbial_N_detritus_flux_in_sediment	gN/m2/d	_tNAbioDetS_ = - _tNMinDetS_ + _tNSetDet_ - _tNResusDet_
_tNAbioHumS_	total_abiotic/microbial_N_humus_flux_in_sediment	gN/m2/d	_tNAbioHumS_ = _uNErosOM_ + _fRefrDetS_ * _tNMinDetS_ - _tNMinHumS_
_tNAbioTotT_	total_abiotic/microbial_N_flux_for_mass_balance_check	gN/m2/d	_tNAbioTotT_ = _uNErosOM_ - _tNDenitS_ - _wNDenitW_ * _sDepthW_ - _tNInfNH4S_ - _tNInfNO3S_ - _tNDifGroundNO3_ - _tNDifGroundNH4_
_wSiAbioSiO2W_	total_abiotic/microbial_Si_SiO2_flux_in_water	gSi/m3/d	_wSiAbioSiO2W_ = _wSiMinDetW_ + (1.0 - _fRefrDetS_) * _tSiMinDetS_ / _sDepthW_
_wSiAbioDetW_	total_abiotic/microbial_Si_detritus_flux_in_water	gSi/m3/d	_wSiAbioDetW_ = - _wSiMinDetW_ - (_tSiSetDet_ - _tSiResusDet_) / _sDepthW_
_tSiAbioDetS_	total_abiotic/microbial_Si_detritus_flux_in_sediment	gSi/m2/d	_tSiAbioDetS_ = - _tSiMinDetS_ + _tSiSetDet_ - _tSiResusDet_
_tSiAbioTotT_	total_abiotic/microbial_Si_flux_for_mass_balance_check	gSi/m2/d	_tSiAbioTotT_ = - _fRefrDetS_ * _tSiMinDetS_
_uQEvPhra_	reed_evaporation(set_EQUAL_to_lake_evaporation)	mm/d	_uQEvPhra_ = _IF_ (_InclMarsh_ _EQ_ _TRUE_ _AND_ _fMarsh_ _GT_ _NearZero_) _THEN_ _uQEv_ _ELSE_ 0.0 _ENDIF_
_tPEvPO4WM_	SRP_flux	gP/m2/d	_tPEvPO4WM_ = _IF_ (_InclMarsh_ _EQ_ _TRUE_ _AND_ _fMarsh_ _GT_ _NearZero_) _THEN_ _uQEvPhra_ / _mmPerm_ * _sPO4WM_ _ELSE_ 0.0 _ENDIF_
_tNEvNH4WM_	ammonium_flux	gN/m2/d	_tNEvNH4WM_ = _IF_ (_InclMarsh_ _EQ_ _TRUE_ _AND_ _fMarsh_ _GT_ _NearZero_) _THEN_ _uQEvPhra_ / _mmPerm_ * _sNH4WM_ _ELSE_ 0.0 _ENDIF_
_tNEvNO3WM_	nitrate_flux	gN/m2/d	_tNEvNO3WM_ = _IF_ (_InclMarsh_ _EQ_ _TRUE_ _AND_ _fMarsh_ _GT_ _NearZero_) _THEN_ _uQEvPhra_ / _mmPerm_ * _sNO3WM_ _ELSE_ 0.0 _ENDIF_
_tPInfPO4WM_	infiltr_of_SRP	gP/m2/d	_tPInfPO4WM_ = _IF_ (_InclMarsh_ _EQ_ _TRUE_ _AND_ _fMarsh_ _GT_ _NearZero_) _THEN_ 0.0 _ELSEIF_ (_cQInf_ _GE_ 0.0) _THEN_ _cQInf_ / _mmPerm_ * _sPO4WM_ _ELSE_ _cQInf_ / _mmPerm_ * _oPO4SM_ _ENDIF_
_tNInfNH4WM_	infiltr_of_ammonium	gN/m2/d	_tNInfNH4WM_ = _IF_ (_InclMarsh_ _EQ_ _TRUE_ _AND_ _fMarsh_ _GT_ _NearZero_) _THEN_ 0.0 _ELSEIF_ (_cQInf_ _GE_ 0.0) _THEN_ _cQInf_ / _mmPerm_ * _sNH4WM_ _ELSE_ _cQInf_ / _mmPerm_ * _oNH4SM_ _ENDIF_
_tNInfNO3WM_	infiltr_of_nitrate	gN/m2/d	_tNInfNO3WM_ = _IF_ (_FALSE_ _EQ_ _InclMarsh_ _OR_ _fMarsh_ _LE_ _NearZero_) _THEN_ 0.0 _ELSEIF_ (_cQInf_ _GE_ 0.0) _THEN_ _cQInf_ / _mmPerm_ * _sNO3WM_ _ELSE_ _cQInf_ / _mmPerm_ * _oNO3SM_ _ENDIF_
_tPInfPO4SM_	infiltration_of_interst_PO4	gP/m2/d	_tPInfPO4SM_ = _IF_ (_FALSE_ _EQ_ _InclMarsh_ _OR_ _fMarsh_ _LE_ _NearZero_) _THEN_ 0.0 _ELSEIF_ (_cQInf_ _GE_ 0.0) _THEN_ _cQInf_ / _mmPerm_ * _oPO4SM_ _ELSE_ _cQInf_ / _mmPerm_ * _cPO4Ground_ _ENDIF_
_tNInfNH4SM_	infiltration_of_interst_NH4	gN/m2/d	_tNInfNH4SM_ = _IF_ (_FALSE_ _EQ_ _InclMarsh_ _OR_ _fMarsh_ _LE_ _NearZero_) _THEN_ 0.0 _ELSEIF_ (_cQInf_ _GE_ 0.0) _THEN_ _cQInf_ / _mmPerm_ * _oNH4SM_ _ELSE_ _cQInf_ / _mmPerm_ * _oNH4SM_ _ENDIF_
_tNInfNO3SM_	infiltration_of_interst_NO3	gN/m2/d	_tNInfNO3SM_ = _IF_ (_FALSE_ _EQ_ _InclMarsh_ _OR_ _fMarsh_ _LE_ _NearZero_) _THEN_ 0.0 _ELSEIF_ (_cQInf_ _GE_ 0.0) _THEN_ _cQInf_ / _mmPerm_ * _oNO3SM_ _ELSE_ _cQInf_ / _mmPerm_ * _oNO3SM_ _ENDIF_
_tO2AerM_	reaeration_flux_of_O2_into_the_water	gO2/m2/d	_tO2AerM_ = _IF_ (_InclMarsh_ _EQ_ _TRUE_ _AND_ _fMarsh_ _GT_ _NearZero_) _THEN_ _kAer_ * _uFunTmAer_ *(_uO2Sat_ - _sO2WM_) _ELSE_ 0.0 _ENDIF_
_tDSetIMM_	sedimentation_flux_of_inert_matter	g/m2/d	_tDSetIMM_ = _IF_ (_InclMarsh_ _EQ_ _TRUE_ _AND_ _fMarsh_ _GT_ _NearZero_) _THEN_ _cVSetIM_ * _uFunTmSet_ * _sDIMWM_ _ELSE_ 0.0 _ENDIF_
_tPSetAIMM_	sedimentation_flux_of_P_adsorbed_onto_inert_org_matter	gP/m2/d	_tPSetAIMM_ = _IF_ (_InclMarsh_ _EQ_ _TRUE_ _AND_ _fMarsh_ _GT_ _NearZero_) _THEN_ _cVSetIM_ * _uFunTmSet_ * _sPAIMWM_ _ELSE_ 0.0 _ENDIF_
_tDSetDetM_	sedimentation_flux_of_detritus	g/m2/d	_tDSetDetM_ = _IF_ (_InclMarsh_ _EQ_ _TRUE_ _AND_ _fMarsh_ _GT_ _NearZero_) _THEN_ _cVSetDet_ * _uFunTmSet_ * _sDDetWM_ _ELSE_ 0.0 _ENDIF_
_tPSetDetM_	sedimentation_flux_of_detrital_P	gP/m2/d	_tPSetDetM_ = _IF_ (_InclMarsh_ _EQ_ _TRUE_ _AND_ _fMarsh_ _GT_ _NearZero_) _THEN_ _cVSetDet_ * _uFunTmSet_* _sPDetWM_ _ELSE_ 0.0 _ENDIF_
_tNSetDetM_	sedimentation_flux_of_detrital_N	gN/m2/d	_tNSetDetM_ = _IF_ (_InclMarsh_ _EQ_ _TRUE_ _AND_ _fMarsh_ _GT_ _NearZero_) _THEN_ _cVSetDet_ * _uFunTmSet_* _sNDetWM_ _ELSE_ 0.0 _ENDIF_
_tSiSetDetM_	sedimentation_flux_of_detrital_Si	gSi/m2/d	_tSiSetDetM_ = _IF_ (_InclMarsh_ _EQ_ _TRUE_ _AND_ _fMarsh_ _GT_ _NearZero_) _THEN_ _cVSetDet_ * _uFunTmSet_ * _sSiDetWM_ _ELSE_ 0.0 _ENDIF_
_tDSetDiatM_	sedimentation_flux_of_detritus	g/m2/d	_tDSetDiatM_ = _IF_ (_InclMarsh_ _EQ_ _TRUE_ _AND_ _fMarsh_ _GT_ _NearZero_) _THEN_ _cVSetDiat_ * _uFunTmSet_ * _sDDiatWM_ _ELSE_ 0.0 _ENDIF_
_tPSetDiatM_	sedimentation_flux_of_detrital_P	gP/m2/d	_tPSetDiatM_ = _IF_ (_InclMarsh_ _EQ_ _TRUE_ _AND_ _fMarsh_ _GT_ _NearZero_) _THEN_ _cVSetDiat_ * _uFunTmSet_* _sPDiatWM_ _ELSE_ 0.0 _ENDIF_
_tNSetDiatM_	sedimentation_flux_of_detrital_N	gN/m2/d	_tNSetDiatM_ = _IF_ (_InclMarsh_ _EQ_ _TRUE_ _AND_ _fMarsh_ _GT_ _NearZero_) _THEN_ _cVSetDiat_ * _uFunTmSet_* _sNDiatWM_ _ELSE_ 0.0 _ENDIF_
_tSiSetDiatM_	sedimentation_flux_of_detrital_Si	gSi/m2/d	_tSiSetDiatM_ = _IF_ (_InclMarsh_ _EQ_ _TRUE_ _AND_ _fMarsh_ _GT_ _NearZero_) _THEN_ _cVSetDiat_ * _uFunTmSet_ * _oSiDiatWM_ _ELSE_ 0.0 _ENDIF_
_tDSetGrenM_	sedimentation_flux_of_detritus	g/m2/d	_tDSetGrenM_ = _IF_ (_InclMarsh_ _EQ_ _TRUE_ _AND_ _fMarsh_ _GT_ _NearZero_) _THEN_ _cVSetGren_ * _uFunTmSet_ * _sDGrenWM_ _ELSE_ 0.0 _ENDIF_
_tPSetGrenM_	sedimentation_flux_of_detrital_P	gP/m2/d	_tPSetGrenM_ = _IF_ (_InclMarsh_ _EQ_ _TRUE_ _AND_ _fMarsh_ _GT_ _NearZero_) _THEN_ _cVSetGren_ * _uFunTmSet_* _sPGrenWM_ _ELSE_ 0.0 _ENDIF_
_tNSetGrenM_	sedimentation_flux_of_detrital_N	gN/m2/d	_tNSetGrenM_ = _IF_ (_InclMarsh_ _EQ_ _TRUE_ _AND_ _fMarsh_ _GT_ _NearZero_) _THEN_ _cVSetGren_ * _uFunTmSet_* _sNGrenWM_ _ELSE_ 0.0 _ENDIF_
_tDSetBlueM_	sedimentation_flux_of_detritus	gDW/m2/d	_tDSetBlueM_ = _IF_ (_InclMarsh_ _EQ_ _TRUE_ _AND_ _fMarsh_ _GT_ _NearZero_) _THEN_ _cVSetBlue_ * _uFunTmSet_ * _sDBlueWM_ _ELSE_ 0.0 _ENDIF_
_tPSetBlueM_	sedimentation_flux_of_detrital_P	gP/m2/d	_tPSetBlueM_ = _IF_ (_InclMarsh_ _EQ_ _TRUE_ _AND_ _fMarsh_ _GT_ _NearZero_) _THEN_ _cVSetBlue_ * _uFunTmSet_* _sPBlueWM_ _ELSE_ 0.0 _ENDIF_
_tNSetBlueM_	sedimentation_flux_of_detrital_N	gN/m2/d	_tNSetBlueM_ = _IF_ (_InclMarsh_ _EQ_ _TRUE_ _AND_ _fMarsh_ _GT_ _NearZero_) _THEN_ _cVSetBlue_ * _uFunTmSet_* _sNBlueWM_ _ELSE_ 0.0 _ENDIF_
_tDSetPhytM_	sedimentation_flux_of_detritus	gDW/m2/d	_tDSetPhytM_ = _IF_ (_InclMarsh_ _EQ_ _TRUE_ _AND_ _fMarsh_ _GT_ _NearZero_) _THEN_ _tDSetDiatM_ + _tDSetGrenM_ + _tDSetBlueM_ _ELSE_ 0.0 _ENDIF_
_tPSetPhytM_	sedimentation_flux_of_detrital_P	gP/m2/d	_tPSetPhytM_ = _IF_ (_InclMarsh_ _EQ_ _TRUE_ _AND_ _fMarsh_ _GT_ _NearZero_) _THEN_ _tPSetDiatM_ + _tPSetGrenM_ + _tPSetBlueM_ _ELSE_ 0.0 _ENDIF_
_tNSetPhytM_	sedimentation_flux_of_detrital_N	gN/m2/d	_tNSetPhytM_ = _IF_ (_InclMarsh_ _EQ_ _TRUE_ _AND_ _fMarsh_ _GT_ _NearZero_) _THEN_ _tNSetDiatM_ + _tNSetGrenM_ + _tNSetBlueM_ _ELSE_ 0.0 _ENDIF_
_tDSetTotM_	total_sedimentation_in_marsh	gDW/m2/d	_tDSetTotM_ = _IF_ (_InclMarsh_ _EQ_ _TRUE_ _AND_ _fMarsh_ _GT_ _NearZero_) _THEN_ _tDSetIMM_ + _tDSetDetM_ + _tDSetPhytM_ _ELSE_ 0.0 _ENDIF_
_wDMinDetWM_	decomposition	gDW/m2/d	_wDMinDetWM_ = _IF_ (_InclMarsh_ _EQ_ _TRUE_ _AND_ _fMarsh_ _GT_ _NearZero_) _THEN_ _kDMinDetW_ * _uFunTmMinW_ * _sDDetWM_ _ELSE_ 0.0 _ENDIF_
_wPMinDetWM_	mineralization	gP/m2/d	_wPMinDetWM_ = _IF_ (_InclMarsh_ _EQ_ _TRUE_ _AND_ _fMarsh_ _GT_ _NearZero_) _THEN_ _kPMinDetW_ * _uFunTmMinW_ * _sPDetWM_ _ELSE_ 0.0 _ENDIF_
_wNMinDetWM_	mineralization	gN/m2/d	_wNMinDetWM_ = _IF_ (_InclMarsh_ _EQ_ _TRUE_ _AND_ _fMarsh_ _GT_ _NearZero_) _THEN_ _kNMinDetW_ * _uFunTmMinW_ * _sNDetWM_ _ELSE_ 0.0 _ENDIF_
_wSiMinDetWM_	mineralization	gSi/m3/d	_wSiMinDetWM_ = _IF_ (_InclMarsh_ _EQ_ _TRUE_ _AND_ _fMarsh_ _GT_ _NearZero_) _THEN_ _kSiMinDetW_ * _uFunTmMinW_ * _sSiDetWM_ _ELSE_ 0.0 _ENDIF_
_aCorO2BODM_	correction_of_O2_demand_in_water_at_low_oxygen_conc	-	_aCorO2BODM_ = _IF_ (_InclMarsh_ _EQ_ _TRUE_ _AND_ _fMarsh_ _GT_ _NearZero_) _THEN_ _sO2WM_ /(_hO2BOD_ + _sO2WM_) _ELSE_ 0.0 _ENDIF_
_wO2MinDetWM_	O2_flux_due_to_mineralization_of_detritus	gO2/m3/d	_wO2MinDetWM_ = _IF_ (_InclMarsh_ _EQ_ _TRUE_ _AND_ _fMarsh_ _GT_ _NearZero_) _THEN_ _molO2molC_ * _cCPerDW_ * _aCorO2BODM_ * _wDMinDetWM_ _ELSE_ 0.0 _ENDIF_
_wDDenitWM_	mineralisation_flux_by_denitrification	gDW/m2/d	_wDDenitWM_ = _IF_ (_InclMarsh_ _EQ_ _TRUE_ _AND_ _fMarsh_ _GT_ _NearZero_) _THEN_ _sNO3WM_*_sNO3WM_ /(_hNO3Denit_*_hNO3Denit_ + _sNO3WM_*_sNO3WM_) *(1.0 - _aCorO2BODM_) * _wDMinDetWM_ _ELSE_ 0.0 _ENDIF_
_wNDenitWM_	Denitrification_flux	gN/m2/d	_wNDenitWM_ = _IF_ (_InclMarsh_ _EQ_ _TRUE_ _AND_ _fMarsh_ _GT_ _NearZero_) _THEN_ _NO3PerC_ * _molNmolC_ * _cCPerDW_ * _wDDenitWM_ _ELSE_ 0.0 _ENDIF_
_aCorO2NitrWM_	oxygen_use_for_nitrification_in_marsh_water	gN/m2/d	_aCorO2NitrWM_ = _IF_ (_InclMarsh_ _EQ_ _TRUE_ _AND_ _fMarsh_ _GT_ _NearZero_) _THEN_ _sO2WM_ * _sO2WM_ /(_hO2Nitr_ * _hO2Nitr_ + _sO2WM_ * _sO2WM_) _ELSE_ 0.0 _ENDIF_
_wNNitrWM_	nitrification_flux	mgN/l/d	_wNNitrWM_ = _IF_ (_InclMarsh_ _EQ_ _TRUE_ _AND_ _fMarsh_ _GT_ _NearZero_) _THEN_ _kNitrW_ * _uFunTmNitr_ * _aCorO2NitrWM_ * _sNH4WM_ _ELSE_ 0.0 _ENDIF_
_wO2NitrWM_	O2_flux_due_to_nitrification	gO2/m3/d	_wO2NitrWM_ = _IF_ (_InclMarsh_ _EQ_ _TRUE_ _AND_ _fMarsh_ _GT_ _NearZero_) _THEN_ _O2PerNH4_ * _molO2molN_ * _wNNitrWM_ _ELSE_ 0.0 _ENDIF_
_tDMinDetSM_	decomposition_of_upper_sediment	gDW/m2/d	_tDMinDetSM_ = _IF_ (_InclMarsh_ _EQ_ _TRUE_ _AND_ _fMarsh_ _GT_ _NearZero_) _THEN_ _kDMinDetS_ * _uFunTmMinS_ * _sDDetSM_ _ELSE_ 0.0 _ENDIF_
_tPMinDetSM_	mineralization_of_P_in_upper_sediment	gP/m2/d	_tPMinDetSM_ = _IF_ (_InclMarsh_ _EQ_ _TRUE_ _AND_ _fMarsh_ _GT_ _NearZero_) _THEN_ _kPMinDetS_ * _uFunTmMinS_ * _sPDetSM_ _ELSE_ 0.0 _ENDIF_
_tNMinDetSM_	mineralization_of_N_in_upper_sediment	gN/m2/d	_tNMinDetSM_ = _IF_ (_InclMarsh_ _EQ_ _TRUE_ _AND_ _fMarsh_ _GT_ _NearZero_) _THEN_ _kNMinDetS_ * _uFunTmMinS_ * _sNDetSM_ _ELSE_ 0.0 _ENDIF_
_tSiMinDetSM_	mineralization_of_Si_in_upper_sediment	gN/m2/d	_tSiMinDetSM_ = _IF_ (_InclMarsh_ _EQ_ _TRUE_ _AND_ _fMarsh_ _GT_ _NearZero_) _THEN_ _kSiMinDetS_ * _uFunTmMinS_ * _sSiDetSM_ _ELSE_ 0.0 _ENDIF_
_akO2DifCorM_	corrected_O2_diffusion_coefficient	m2/d	_akO2DifCorM_ = _IF_ (_InclMarsh_ _EQ_ _TRUE_ _AND_ _fMarsh_ _GT_ _NearZero_) _THEN_ _kO2Dif_ * _uFunTmDif_ * _cTurbDifO2_ * _bPorCorSM_ _ELSE_ 0.0 _ENDIF_
_tSODM_	sediment_oxygen_demand	gO2/m3/d	_tSODM_ = _IF_ (_InclMarsh_ _EQ_ _TRUE_ _AND_ _fMarsh_ _GT_ _NearZero_) _THEN_(_molO2molC_ * _cCPerDW_ *(1.0 - _fRefrDetS_) * _tDMinDetSM_ + _O2PerNH4_ * _molO2molN_ * _kNitrS_ * _uFunTmNitr_ * _sNH4SM_) / _cDepthSM_ _ELSE_ 0.0 _ENDIF_
_aDepthOxySedM_	oxygen_penetration_depth	m	_aDepthOxySedM_ = _IF_ (_InclMarsh_ _EQ_ _FALSE_ _OR_ _fMarsh_ _LE_ _NearZero_) _THEN_ 0.0 _ELSEIF_ (2.0 * _sO2WM_ * _akO2DifCorM_ / _tSODM_)  _LE_ _NearZero_  _THEN_ _POW_( _NearZero_ _POWOPERATOR_ (0.5))  _ELSE_ _POW_((2.0 * _sO2WM_ * _akO2DifCorM_ / _tSODM_) _POWOPERATOR_ (0.5))  _ENDIF_
_afOxySedM_	fraction_aerobic_sediment	-	_afOxySedM_ = _IF_ (_InclMarsh_ _EQ_ _TRUE_ _AND_ _fMarsh_ _GT_ _NearZero_) _THEN_ _aDepthOxySedM_ / _cDepthSM_ _ELSE_ 0.0 _ENDIF_
_tDMinOxyDetSM_	aerobic_mineralisation	gDW/m2/d	_tDMinOxyDetSM_ = _IF_ (_InclMarsh_ _EQ_ _TRUE_ _AND_ _fMarsh_ _GT_ _NearZero_) _THEN_ _afOxySedM_ *(1.0 - _fRefrDetS_) * _tDMinDetSM_ _ELSE_ 0.0 _ENDIF_
_tO2MinDetSM_	sediment_oxygen_demand	gO2/m2/d	_tO2MinDetSM_ = _IF_ (_InclMarsh_ _EQ_ _TRUE_ _AND_ _fMarsh_ _GT_ _NearZero_) _THEN_ _molO2molC_ * _cCPerDW_ * _tDMinOxyDetSM_ _ELSE_ 0.0 _ENDIF_
_tDDenitSM_	mineralisation_flux_by_denitrification	gDW/m2/d	_tDDenitSM_ = _IF_ (_InclMarsh_ _EQ_ _TRUE_ _AND_ _fMarsh_ _GT_ _NearZero_) _THEN_ _oNO3SM_*_oNO3SM_ /(_hNO3Denit_*_hNO3Denit_ + _oNO3SM_*_oNO3SM_) *(1.0 - _afOxySedM_) *(1.0 - _fRefrDetS_) * _tDMinDetSM_ _ELSE_ 0.0 _ENDIF_
_tNDenitSM_	Denitrification_flux	gN/m2/d	_tNDenitSM_ = _IF_ (_InclMarsh_ _EQ_ _TRUE_ _AND_ _fMarsh_ _GT_ _NearZero_) _THEN_ _NO3PerC_ * _molNmolC_ * _cCPerDW_ * _tDDenitSM_ _ELSE_ 0.0 _ENDIF_
_tNNitrSM_	nitrification_flux	gN/m2/d	_tNNitrSM_ = _IF_ (_InclMarsh_ _EQ_ _TRUE_ _AND_ _fMarsh_ _GT_ _NearZero_) _THEN_ _afOxySedM_ * _kNitrS_ * _uFunTmNitr_ * _sNH4SM_ _ELSE_ 0.0 _ENDIF_
_tO2NitrSM_	O2_flux_due_to_nitrification	gO2/m2/d	_tO2NitrSM_ = _IF_ (_InclMarsh_ _EQ_ _TRUE_ _AND_ _fMarsh_ _GT_ _NearZero_) _THEN_ _O2PerNH4_ * _molO2molN_ * _tNNitrSM_ _ELSE_ 0.0 _ENDIF_
_tDMinHumSM_	decomposition_of_upper_sediment_humus	gDW/m2/d	_tDMinHumSM_ = _IF_ (_InclMarsh_ _EQ_ _TRUE_ _AND_ _fMarsh_ _GT_ _NearZero_) _THEN_ _kDMinHum_ * _uFunTmMinS_ * _afOxySedM_ * _sDHumSM_ _ELSE_ 0.0 _ENDIF_
_tPMinHumSM_	mineralization_of_P_in_upper_sediment_humus	gP/m2/d	_tPMinHumSM_ = _IF_ (_InclMarsh_ _EQ_ _TRUE_ _AND_ _fMarsh_ _GT_ _NearZero_) _THEN_ _kDMinHum_ * _uFunTmMinS_ * _afOxySedM_ * _sPHumSM_ _ELSE_ 0.0 _ENDIF_
_tNMinHumSM_	mineralization_of_N_in_upper_sediment_humus	gN/m2/d	_tNMinHumSM_ = _IF_ (_InclMarsh_ _EQ_ _TRUE_ _AND_ _fMarsh_ _GT_ _NearZero_) _THEN_ _kDMinHum_ * _uFunTmMinS_ * _afOxySedM_ * _sNHumSM_ _ELSE_ 0.0 _ENDIF_
_aDepthDifM_	average_diffusion_distance	m	_aDepthDifM_ = _IF_ (_InclMarsh_ _EQ_ _TRUE_ _AND_ _fMarsh_ _GT_ _NearZero_) _THEN_ _fDepthDifS_ * _cDepthSM_ _ELSE_ 0.0 _ENDIF_
_tPDifPO4M_	diffusion_flux_of_dissolved_P_from_sediment_to_water	gP/m2/d	_tPDifPO4M_ = _IF_ (_InclMarsh_ _EQ_ _TRUE_ _AND_ _fMarsh_ _GT_ _NearZero_) _THEN_ _kPDifPO4_ * _uFunTmDif_ * _cTurbDifNut_ * _bPorCorSM_ * (_oPO4SM_ - _sPO4WM_) / _aDepthDifM_ _ELSE_ 0.0 _ENDIF_
_tNDifNO3M_	diffusion_flux_of_NO3_from_sediment_to_water	gP/m2/d	_tNDifNO3M_ = _IF_ (_InclMarsh_ _EQ_ _TRUE_ _AND_ _fMarsh_ _GT_ _NearZero_) _THEN_ _kNDifNO3_ * _uFunTmDif_ * _cTurbDifNut_ * _bPorCorSM_ * (_oNO3SM_ - _sNO3WM_) / _aDepthDifM_ _ELSE_ 0.0 _ENDIF_
_tNDifNH4M_	diffusion_flux_of_NH4_from_sediment_to_water	gP/m2/d	_tNDifNH4M_ = _IF_ (_InclMarsh_ _EQ_ _TRUE_ _AND_ _fMarsh_ _GT_ _NearZero_) _THEN_ _kNDifNH4_ * _uFunTmDif_ * _cTurbDifNut_ * _bPorCorSM_ * (_oNH4SM_ - _sNH4WM_) / _aDepthDifM_ _ELSE_ 0.0 _ENDIF_
_tO2DifM_	O2_diffusion(water_->_sediment)	gO2/m2/d	_tO2DifM_ = _IF_ (_InclMarsh_ _EQ_ _TRUE_ _AND_ _fMarsh_ _GT_ _NearZero_) _THEN_ _kO2Dif_ / _aDepthDifM_ * _uFunTmDif_ * _cTurbDifO2_ * _bPorCorSM_ * _sO2WM_ _ELSE_ 0.0 _ENDIF_
_tPDifGroundPO4M_	diffusion_flux_of_dissolved_P_from_pore_water_to_ground_water	gP/m2/d	_tPDifGroundPO4M_ = _IF_ (_InclMarsh_ _EQ_ _TRUE_ _AND_ _fMarsh_ _GT_ _NearZero_) _THEN_ 0.0 _ELSE_ 0.0 _ENDIF_
_tNDifGroundNO3M_	diffusion_flux_of_NO3_from_pore_water_to_ground_water	gN/m2/d	_tNDifGroundNO3M_ = _IF_ (_InclMarsh_ _EQ_ _TRUE_ _AND_ _fMarsh_ _GT_ _NearZero_) _THEN_ 0.0 _ELSE_ 0.0 _ENDIF_
_tNDifGroundNH4M_	diffusion_flux_of_NH4_from_pore_water_to_ground_water	gN/m2/d	_tNDifGroundNH4M_ = _IF_ (_InclMarsh_ _EQ_ _TRUE_ _AND_ _fMarsh_ _GT_ _NearZero_) _THEN_ 0.0 _ELSE_ 0.0 _ENDIF_
_aPAdsMaxWM_	max_P_adsorption_per_g_inorg_matter_in_water_marsh	gP/gD	_aPAdsMaxWM_ = _IF_ (_InclMarsh_ _EQ_ _TRUE_ _AND_ _fMarsh_ _GT_ _NearZero_) _THEN_ _cRelPAdsD_ + _aCorO2BODM_ * _cRelPAdsFe_ * _fFeDIM_ + _cRelPAdsAl_ * _fAlDIM_ _ELSE_ 0.0 _ENDIF_
_aKPAdsWM_	P_adsorption_affinitycorrected_for_redox_conditions	m3/gP	_aKPAdsWM_ = _IF_ (_InclMarsh_ _EQ_ _TRUE_ _AND_ _fMarsh_ _GT_ _NearZero_) _THEN_(1.0 - _fRedMax_ *(1.0-_aCorO2BODM_)) * _cKPAdsOx_ _ELSE_ 0.0 _ENDIF_
_aPIsoAdsWM_	P_adsorption_isotherm_onto_inorg_matter_in_sediment	gP/gD	_aPIsoAdsWM_ = _IF_ (_InclMarsh_ _EQ_ _TRUE_ _AND_ _fMarsh_ _GT_ _NearZero_) _THEN_ _aPAdsMaxWM_ * _aKPAdsWM_ * _sPO4WM_ /(1.0 + _aKPAdsWM_ * _sPO4WM_) _ELSE_ 0.0 _ENDIF_
_aPEqIMWM_	equilibrium_conc	gP/m3	_aPEqIMWM_ = _IF_ (_InclMarsh_ _EQ_ _TRUE_ _AND_ _fMarsh_ _GT_ _NearZero_) _THEN_ _aPIsoAdsWM_ * _sDIMWM_ _ELSE_ 0.0 _ENDIF_
_wPSorpIMWM_	sorption_flux_in_water	gP/m3/d	_wPSorpIMWM_ = _IF_ (_InclMarsh_ _EQ_ _TRUE_ _AND_ _fMarsh_ _GT_ _NearZero_) _THEN_ _kPSorp_ *(_aPEqIMWM_ - _sPAIMWM_) _ELSE_ 0.0 _ENDIF_
_aPAdsMaxSM_	max_P_adsorption_per_g_inorg_matter_in_sediment_marsh	gP/gD	_aPAdsMaxSM_ = _IF_ (_InclMarsh_ _EQ_ _TRUE_ _AND_ _fMarsh_ _GT_ _NearZero_) _THEN_ _cRelPAdsD_ + _afOxySedM_ * _cRelPAdsFe_ * _fFeDIM_ + _cRelPAdsAl_ * _fAlDIM_ _ELSE_ 0.0 _ENDIF_
_aKPAdsSM_	P_adsorption_affinitycorrected_for_redox_conditions	m3/gP	_aKPAdsSM_ = _IF_ (_InclMarsh_ _EQ_ _TRUE_ _AND_ _fMarsh_ _GT_ _NearZero_) _THEN_(1.0 - _fRedMax_ *(1.0-_afOxySedM_)) * _cKPAdsOx_ _ELSE_ 0.0 _ENDIF_
_aPIsoAdsSM_	P_adsorption_isotherm_onto_inorg_matter_in_sediment	gP/gD	_aPIsoAdsSM_ = _IF_ (_InclMarsh_ _EQ_ _TRUE_ _AND_ _fMarsh_ _GT_ _NearZero_) _THEN_ _aPAdsMaxSM_ * _aKPAdsSM_ * _oPO4SM_ /(1.0 + _aKPAdsSM_ * _oPO4SM_) _ELSE_ 0.0 _ENDIF_
_aPEqIMSM_	equilibrium_amount	gP/m2	_aPEqIMSM_ = _IF_ (_InclMarsh_ _EQ_ _TRUE_ _AND_ _fMarsh_ _GT_ _NearZero_) _THEN_ _aPIsoAdsSM_ * _sDIMSM_ _ELSE_ 0.0 _ENDIF_
_tPSorpIMSM_	sorption	gP/m2/d	_tPSorpIMSM_ = _IF_ (_InclMarsh_ _EQ_ _TRUE_ _AND_ _fMarsh_ _GT_ _NearZero_) _THEN_ _kPSorp_ *(_aPEqIMSM_ - _sPAIMSM_) _ELSE_ 0.0 _ENDIF_
_tPChemPO4M_	chem_loss_of_dissolved_P_from_pore_water	gP/m2/d	_tPChemPO4M_ = _IF_ (_InclMarsh_ _EQ_ _TRUE_ _AND_ _fMarsh_ _GT_ _NearZero_) _THEN_ _MAX_(0.0,_kPChemPO4_ *(_oPO4SM_ - _coPO4Max_)) _ELSE_ 0.0 _ENDIF_
_aDRootVeg_	root_biomass	g/m2	_aDRootVeg_ = _bfRootVeg_ * _sDVeg_
_aCovVeg_	percent_cover	-	_aCovVeg_ = _MIN_(100.0, _cCovSpVeg_ * _aDShootVeg_)
_aDVeg_	total_plant_biomass	gDW/m2/d	_aDVeg_ = _sDVeg_
_aPVeg_	total_P_in_vegetation	gP/m2/d	_aPVeg_ = _sPVeg_
_aNVeg_	total_N_in_vegetation	gN/m2/d	_aNVeg_ = _sNVeg_
_rPDVeg_	P/DW_ratio_of_vegetation	mgP/mgDW	_rPDVeg_ = _sPVeg_ / (_sDVeg_+_NearZero_)
_rNDVeg_	N/DW_ratio_of_vegetation	mgN/mgDW	_rNDVeg_ = _sNVeg_ / (_sDVeg_+_NearZero_)
_tDMigrVeg_	migration_flux	gDW/m2/d	_tDMigrVeg_ = _kMigrVeg_ * (_cDVegIn_ - _sDVeg_)
_tPMigrVeg_	net_migration_flux	gP/m2/d	_tPMigrVeg_ = _kMigrVeg_ * (_cPDVeg0_* _cDVegIn_ - _sPVeg_)
_tNMigrVeg_	net_migration_flux	gN/m2/d	_tNMigrVeg_ = _kMigrVeg_ * (_cNDVeg0_* _cDVegIn_ - _sNVeg_)
_afPUptVegS_	fraction_of_P_uptake_from_sediment	-	_afPUptVegS_ =   _IF_ (_FALSE_ _EQ_ _UseEmpUpt_) _THEN_ 0.0  _ELSEIF_ (_bfRootVeg_ _LE_ _NearZero_)  _THEN_ 0.0 _ELSEIF_ (_fFloatVeg_ + _bfSubVeg_ _LE_ _NearZero_)  _THEN_ 1.0  _ELSEIF_ ((_oPO4S_+_NearZero_) / (_sPO4W_+_NearZero_))  _LE_ _NearZero_  _THEN_ _fSedUptVegMax_ / (1.0 + _fSedUptVegCoef_ * _POW_( _NearZero_ _POWOPERATOR_ _fSedUptVegExp_))    _ELSE_ _fSedUptVegMax_ / (1.0 + _fSedUptVegCoef_ * _POW_(((_oPO4S_+_NearZero_) / (_sPO4W_+_NearZero_)) _POWOPERATOR_ _fSedUptVegExp_))  _ENDIF_
_afNUptVegS_	fraction_of_N_uptake_from_sediment	-	_afNUptVegS_ =  _IF_ (_FALSE_ _EQ_ _UseEmpUpt_)  _THEN_ 0.0  _ELSEIF_ (_bfRootVeg_ _LE_ _NearZero_)  _THEN_ 0.0  _ELSEIF_ (_fFloatVeg_ + _bfSubVeg_ _LE_ _NearZero_)  _THEN_ 1.0 _ELSEIF_ ((_oNDissS_+_NearZero_) / (_oNDissW_+_NearZero_))  _LE_ _NearZero_ _THEN_ _fSedUptVegMax_ / (1.0 + _fSedUptVegCoef_ * _POW_( _NearZero_ _POWOPERATOR_ _fSedUptVegExp_))  _ELSE_ _fSedUptVegMax_ / (1.0 + _fSedUptVegCoef_ * _POW_(((_oNDissS_+_NearZero_) / (_oNDissW_+_NearZero_)) _POWOPERATOR_ _fSedUptVegExp_))  _ENDIF_
_aVPUptMaxCrVeg_	maximum_P_uptake_rate_of_vegetation_corrected_for_P/D_ratio	-	_aVPUptMaxCrVeg_ = _IF_ (_FALSE_ _EQ_ _UseEmpUpt_) _THEN_ _MAX_( 0.0, _cVPUptMaxVeg_ * _uFunTmProdVeg_ * (_cPDVegMax_-_rPDVeg_) / (_cPDVegMax_-_cPDVegMin_) ) _ELSE_ _MAX_( 0.0, _cVPUptMaxVeg_ * _uFunTmProdVeg_ * (_cPDVegMax_-_rPDVeg_) / (_cPDVegMax_-_cPDVegMin_) ) _ENDIF_
_aVPUptVegW_	P_uptake_RATE_by_subm_AND_floating_parts	mgP/mgD/d	_aVPUptVegW_ = _IF_ (_FALSE_ _EQ_ _UseEmpUpt_) _THEN_ _sPO4W_ * _aVPUptMaxCrVeg_ / (_aVPUptMaxCrVeg_ / _cAffPUptVeg_ + _sPO4W_) _ELSE_ 0.0 _ENDIF_
_aVPUptVegS_	P_uptake_rate_by_roots	mgP/mgD/d	_aVPUptVegS_ = _IF_ (_FALSE_ _EQ_ _UseEmpUpt_) _THEN_ _oPO4S_ * _aVPUptMaxCrVeg_ / (_aVPUptMaxCrVeg_ / _cAffPUptVeg_ + _oPO4S_) _ELSE_ 0.0 _ENDIF_
_tPUptVegW_	P_uptake_from_water	gP/m2/d	_tPUptVegW_ = _IF_ (_FALSE_ _EQ_ _UseEmpUpt_) _THEN_ _aVPUptVegW_ * (_aDSubVeg_ + _aDFloatVeg_) _ELSE_ (1.0 - _afPUptVegS_) * _aVPUptMaxCrVeg_ * _sPO4W_ / (_aVPUptMaxCrVeg_ / _cAffPUptVeg_ + _sPO4W_) * _sDVeg_ _ENDIF_
_tPUptVegS_	P_uptake_from_pore_water_(by_root_fraction)	gP/m2/d	_tPUptVegS_ = _IF_ (_FALSE_ _EQ_ _UseEmpUpt_) _THEN_ _aVPUptVegS_ * _aDRootVeg_ _ELSE_ _afPUptVegS_ * _aVPUptMaxCrVeg_ * _oPO4S_ / (_aVPUptMaxCrVeg_ / _cAffPUptVeg_ + _oPO4S_) * _sDVeg_ _ENDIF_
_tPUptVeg_	total_P_uptake_vegetation	gP/m2/d	_tPUptVeg_ = _IF_ (_FALSE_ _EQ_ _UseEmpUpt_) _THEN_ _tPUptVegW_ + _tPUptVegS_ _ELSE_ _tPUptVegW_ + _tPUptVegS_ _ENDIF_
_aVNUptMaxCrVeg_	maximum_N_uptake_rate_of_vegetation_corrected_for_N/D_ratio	-	_aVNUptMaxCrVeg_ = _IF_ (_FALSE_ _EQ_ _UseEmpUpt_) _THEN_ _MAX_( 0.0, _cVNUptMaxVeg_ * _uFunTmProdVeg_ * (_cNDVegMax_ - _rNDVeg_) / (_cNDVegMax_ - _cNDVegMin_)) _ELSE_ _MAX_( 0.0, _cVNUptMaxVeg_ * _uFunTmProdVeg_ * (_cNDVegMax_ - _rNDVeg_) / (_cNDVegMax_ - _cNDVegMin_)) _ENDIF_
_ahNUptVeg_	half-sat_constant_for_N_uptake	gN/m3	_ahNUptVeg_ = _IF_ (_FALSE_ _EQ_ _UseEmpUpt_) _THEN_ _aVNUptMaxCrVeg_ / _cAffNUptVeg_ _ELSE_ _aVNUptMaxCrVeg_ / _cAffNUptVeg_ _ENDIF_
_aVNUptVegW_	N_uptake_RATE_by_subm_AND_floating_parts	mgN/mgD/d	_aVNUptVegW_ = _IF_ (_FALSE_ _EQ_ _UseEmpUpt_) _THEN_ _oNDissW_ * _aVNUptMaxCrVeg_ / (_ahNUptVeg_ + _oNDissW_) _ELSE_ 0.0 _ENDIF_
_afNH4UptVegW_	fraction_ammonium_uptake_from_water_column_(from_WASP_model_EPA)	-	_afNH4UptVegW_ = _IF_ (_FALSE_ _EQ_ _UseEmpUpt_) _THEN_ _sNH4W_ * _sNO3W_ / ((_ahNUptVeg_ + _sNH4W_) * (_ahNUptVeg_ + _sNO3W_ + _NearZero_)) + _sNH4W_ * _ahNUptVeg_ / ((_sNH4W_ + _sNO3W_ + _NearZero_) * (_ahNUptVeg_ + _sNO3W_ + _NearZero_)) _ELSE_ _sNH4W_ * _sNO3W_ / ((_ahNUptVeg_ + _sNH4W_) * (_ahNUptVeg_ + _sNO3W_ + _NearZero_)) + _sNH4W_ * _ahNUptVeg_ / ((_sNH4W_ + _sNO3W_ + _NearZero_) * (_ahNUptVeg_ + _sNO3W_ + _NearZero_)) _ENDIF_
_tNUptVegW_	N_uptake_from_water_(by_shoots)	gN/m2/d	_tNUptVegW_ = _IF_ (_FALSE_ _EQ_ _UseEmpUpt_) _THEN_ _aVNUptVegW_ * (_aDSubVeg_ + _aDFloatVeg_) _ELSE_ (1.0 - _afNUptVegS_) * _aVNUptMaxCrVeg_ * _oNDissW_ / (_aVNUptMaxCrVeg_ / _cAffNUptVeg_ + _oNDissW_) * _sDVeg_ _ENDIF_
_tNUptNH4VegW_	NH4_uptake_of_vegetation_from_water	gN/m2/d	_tNUptNH4VegW_ = _IF_ (_FALSE_ _EQ_ _UseEmpUpt_) _THEN_ _afNH4UptVegW_ * _tNUptVegW_ _ELSE_ _afNH4UptVegW_ * _tNUptVegW_ _ENDIF_
_tNUptNO3VegW_	NO3_uptake_of_vegetation_from_water	gN/m2/d	_tNUptNO3VegW_ = _IF_ (_FALSE_ _EQ_ _UseEmpUpt_) _THEN_ _tNUptVegW_ - _tNUptNH4VegW_ _ELSE_ _tNUptVegW_ - _tNUptNH4VegW_ _ENDIF_
_aVNUptVegS_	N_uptake_RATE_of_roots	mgN/mgD/d	_aVNUptVegS_ = _IF_ (_FALSE_ _EQ_ _UseEmpUpt_) _THEN_ _oNDissS_ * _aVNUptMaxCrVeg_ / (_ahNUptVeg_ + _oNDissS_) _ELSE_ 0.0 _ENDIF_
_tNUptVegS_	N_uptake_from_pore_water_(by_roots)	gN/m2/d	_tNUptVegS_ = _IF_ (_FALSE_ _EQ_ _UseEmpUpt_) _THEN_ _aVNUptVegS_ * _aDRootVeg_ _ELSE_ _afNUptVegS_ * _aVNUptMaxCrVeg_ * _oNDissS_ / (_aVNUptMaxCrVeg_ / _cAffNUptVeg_ + _oNDissS_) * _sDVeg_ _ENDIF_
_afNH4UptVegS_	fraction_ammonium_uptake_from_pore_water_(from_WASP_model_EPA)	-	_afNH4UptVegS_ = _IF_ (_FALSE_ _EQ_ _UseEmpUpt_) _THEN_ _oNH4S_ * _oNO3S_ / ((_ahNUptVeg_ + _oNH4S_ +_NearZero_) * (_ahNUptVeg_ + _oNO3S_ +_NearZero_)) + _oNH4S_ * _ahNUptVeg_ / ((_oNH4S_ + _oNO3S_+_NearZero_) * (_ahNUptVeg_ + _oNO3S_+_NearZero_)) _ELSE_ _oNH4S_ * _oNO3S_ / ((_ahNUptVeg_ + _oNH4S_ +_NearZero_) * (_ahNUptVeg_ + _oNO3S_ +_NearZero_)) + _oNH4S_ * _ahNUptVeg_ / ((_oNH4S_ + _oNO3S_+_NearZero_) * (_ahNUptVeg_ + _oNO3S_+_NearZero_)) _ENDIF_
_tNUptNH4VegS_	NH4_uptake_of_vegetation_from_sediment	gN/m2/d	_tNUptNH4VegS_ = _IF_ (_FALSE_ _EQ_ _UseEmpUpt_) _THEN_ _afNH4UptVegS_ * _tNUptVegS_ _ELSE_ _afNH4UptVegS_ * _tNUptVegS_ _ENDIF_
_tNUptNO3VegS_	NO3_uptake_of_vegetation_from_sediment	gN/m2/d	_tNUptNO3VegS_ = _IF_ (_FALSE_ _EQ_ _UseEmpUpt_) _THEN_ _tNUptVegS_ - _tNUptNH4VegS_ _ELSE_ _tNUptVegS_ - _tNUptNH4VegS_ _ENDIF_
_tNUptVeg_	total_N_uptake_vegetation	gN/m2/d	_tNUptVeg_ = _IF_ (_FALSE_ _EQ_ _UseEmpUpt_) _THEN_ _tNUptVegW_ + _tNUptVegS_ _ELSE_ _tNUptVegW_ + _tNUptVegS_ _ENDIF_
_aMuTmLVeg_	max_growth_rate_at_current_temp_AND_light	g_prod./g_total_biomass/d	_aMuTmLVeg_ = _ufDay_ * _bfShootVeg_ * _aLLimShootVeg_ * _uFunTmProdVeg_ * _cMuMaxVeg_
_aPLimVeg_	Droop_function_(P)_for_vegetation	-	_aPLimVeg_ = _MAX_(0.0, (1.0 - _cPDVegMin_ / _rPDVeg_) * _cPDVegMax_ / (_cPDVegMax_ - _cPDVegMin_) )
_aNLimVeg_	Droop_function_(N)_for_vegetation	-	_aNLimVeg_ = _MAX_(0.0, (1.0 - _cNDVegMin_ / _rNDVeg_) * _cNDVegMax_ / (_cNDVegMax_ - _cNDVegMin_) )
_aNutLimVeg_	nutrient_limitation_function_of_vegetation	-	_aNutLimVeg_ = _MIN_( _aPLimVeg_, _aNLimVeg_)
_aMuVeg_	actual_growth_rate_of_vegetation	g_prod./g_total_biomass/d	_aMuVeg_ = _aMuTmLVeg_ * _aNutLimVeg_
_bkMortVeg_	mortality_constant	d-1	_bkMortVeg_ = _IF_ (_FALSE_ _EQ_ _InclSeason_) _THEN_ _kMortVegSum_ _ELSEIF_ (_Day_ _LT_ _uDayWinVeg_) _THEN_ _kMortVegSum_ _ELSEIF_ (_Day_ _LT_ _uDayWinVeg_ + _cLengMort_) _THEN_ - _LN_(_fWinVeg_) / _cLengMort_ _ELSE_ _kMortVegSum_ _ENDIF_
_akDIncrVeg_	intrinsic_net_increase_rate_of_vegetation	d-1	_akDIncrVeg_ = _aMuTmLVeg_ - _kDRespVeg_ * _uFunTmRespVeg_ - _bkMortVeg_
_tDEnvVeg_	logistic_correction_of_vegetation	gDW/m2/d	_tDEnvVeg_ = _MAX_(0.0, _akDIncrVeg_ / (_cDCarrVeg_+_NearZero_) * _sDVeg_*_sDVeg_)
_tDEnvProdVeg_	logistic_correction_of_production	gDW/m2/d	_tDEnvProdVeg_ = _aMuVeg_ / _cMuMaxVeg_ * _tDEnvVeg_
_tDProdVeg_	vegetation_production	gDW/m2/d	_tDProdVeg_ = _MAX_(0.0, _aMuVeg_ * _sDVeg_ - _tDEnvProdVeg_)
_tDProdSubVeg_	submerged_production	gDW/m2/d	_tDProdSubVeg_ = _bfSubVeg_ * _tDProdVeg_
_tDRespVeg_	dark_respiration_of_vegetation	g.m-2.d-1	_tDRespVeg_ = _kDRespVeg_ * _uFunTmRespVeg_ * _sDVeg_
_tDEnvMortVeg_	logistic_correction_of_mortality	gDW/m2/d	_tDEnvMortVeg_ = _tDEnvVeg_ - _tDEnvProdVeg_
_tDMortVeg_	total_mortality_flux_DW_vegetation	gDW/m2/d	_tDMortVeg_ = _bkMortVeg_ * _sDVeg_ + _tDEnvMortVeg_
_tDMortVegW_	mortality_flux_becoming_water_detritus	gDW/m2/d	_tDMortVegW_ = _fDetWMortVeg_ * (1.0 - _bfRootVeg_) * _tDMortVeg_
_tDMortVegS_	mortality_flux_becoming_sediment_detritus	gDW/m2/d	_tDMortVegS_ = _tDMortVeg_ - _tDMortVegW_
_tDGrazVegBird_	biomass_loss_due_to_grazing_of_birds	g/m2/d	_tDGrazVegBird_ = _IF_ ( (_sTime_ _GE_ _cYearStartBirds_ * _DaysPerYear_) _AND_ (_Day_ _GE_ _cDayStartBirds_) _AND_ (_Day_ _LE_ _cDayEndBirds_) ) _THEN_ _cPrefVegBird_ * _sDVeg_ / (_hDVegBird_ + _sDVeg_) * _cBirdsPerha_ / _m2Perha_ * _cDGrazPerBird_ _ELSE_ 0.0 _ENDIF_
_bkManVeg_	rate_constant_during_mowing_period	d-1	_bkManVeg_ = _IF_ ((_Day_ _GE_ _cDayManVeg1_ _AND_ _Day_ _LT_ _cDayManVeg1_ + _cLengMan_) _OR_ (_Day_ _GE_ _cDayManVeg2_ _AND_ _Day_ _LT_ _cDayManVeg2_ + _cLengMan_)) _THEN_ -_LN_(1.0 - _fManVeg_) / _cLengMan_ _ELSE_ 0.0 _ENDIF_
_tDManVeg_	Mowing_of_vegetation_DW	gDW/m2/d	_tDManVeg_ = _bkManVeg_ * _sDVeg_
_tPManVeg_	Mowing_of_vegetation_P	gP/m2/d	_tPManVeg_ = _rPDVeg_ * _tDManVeg_
_tNManVeg_	Mowing_of_vegetation_N	gN/m2/d	_tNManVeg_ = _rNDVeg_ * _tDManVeg_
_tDBedVeg_	derivative_of_vegetation_biomass	gDW/m2/d	_tDBedVeg_ = _tDMigrVeg_ + _tDProdVeg_ - _tDRespVeg_ - _tDMortVeg_ - _tDGrazVegBird_ - _tDManVeg_
_tO2ProdVeg_	vegetation_O2_production	gO2/m2/d	_tO2ProdVeg_ = _molO2molC_ * _cCPerDW_ * _tDProdVeg_
_tO2RespVegW_	submerged_O2_respiration	gO2/m2/d	_tO2RespVegW_ = _molO2molC_ * _cCPerDW_ * _bfSubVeg_ * _tDRespVeg_ * _aCorO2BOD_
_tO2RespVegS_	root_O2_respiration	gO2/m2/d	_tO2RespVegS_ = _molO2molC_ * _cCPerDW_ * _bfRootVeg_ * _tDRespVeg_ * _afOxySed_
_tO2ProdVegS_	O2_transport_to_roots	gO2/m2/d	_tO2ProdVegS_ = _MIN_ (_tO2RespVegS_, _tO2ProdVeg_)
_tO2ProdVegW_	O2_used_for_vegetation_production	gO2/m2/d	_tO2ProdVegW_ = _MIN_( _tO2ProdVeg_ - _tO2ProdVegS_, _bfSubVeg_ * _tO2ProdVeg_)
_tO2UptNO3VegW_	O2_production_to_water_due_to_NO3_uptake_by_macrophytes	gO2/m2/d	_tO2UptNO3VegW_ = _O2PerNO3_ * _molO2molN_ * _bfSubVeg_ * _tNUptNO3VegW_
_tO2UptNO3VegS_	O2_production_due_to_NO3_uptake_from_sed_by_macrophytes	gO2/m2/d	_tO2UptNO3VegS_ = _O2PerNO3_ * _molO2molN_ * _tNUptNO3VegS_
_tPExcrVeg_	P_excretion_by_vegetation	gP/m2/d	_tPExcrVeg_ = (_rPDVeg_ *2.0)/ (_cPDVegMax_ + _rPDVeg_) * _rPDVeg_ * _tDRespVeg_
_tPExcrVegS_	P_excretion_by_vegetation_in_sediment	gP/m2/d	_tPExcrVegS_ = _bfRootVeg_ * _tPExcrVeg_
_tPExcrVegW_	P_excretion_by_vegetation_in_water	gP/m2/d	_tPExcrVegW_ = _tPExcrVeg_ - _tPExcrVegS_
_tPMortVeg_	P_mortality_flux_of_vegetation	gP/m2/d	_tPMortVeg_ = _rPDVeg_ * _tDMortVeg_
_tPMortVegPO4_	mortality_flux_of_vegetation_becoming_dissolved_P	gP/m2/d	_tPMortVegPO4_ = _fDissMortVeg_ * _tPMortVeg_
_tPMortVegPO4S_	mortality_flux_of_vegetation_becoming_dissolved_P_in_sediment	gP/m2/d	_tPMortVegPO4S_ = _bfRootVeg_ * _tPMortVegPO4_
_tPMortVegPO4W_	mortality_flux_of_vegetation_becoming_dissolved_P_in_water	gP/m2/d	_tPMortVegPO4W_ = _tPMortVegPO4_ - _tPMortVegPO4S_
_tPMortVegDet_	mortality_flux_of_vegetation_becoming_detritus_P	gP/m2/d	_tPMortVegDet_ = _tPMortVeg_ - _tPMortVegPO4_
_tPMortVegDetW_	mortality_flux_of_vegetation_becoming_detritus_P_in_water	gP/m2/d	_tPMortVegDetW_ = _fDetWMortVeg_ * (1.0 - _bfRootVeg_) * _tPMortVegDet_
_tPMortVegDetS_	mortality_flux_of_vegetation_becoming_detritus_P_in_sediment	gP/m2/d	_tPMortVegDetS_ = _tPMortVegDet_ - _tPMortVegDetW_
_tPGrazVegBird_	P_mortality_flux_of_vegetation_by_bird_grazing	gP/m2/d	_tPGrazVegBird_ = _rPDVeg_ * _tDGrazVegBird_
_tPBedVeg_	total_vegetation_P_flux_in_bed_module	gP/m2/d	_tPBedVeg_ = _tPMigrVeg_ + _tPUptVeg_ - _tPExcrVeg_ - _tPMortVeg_ - _tPGrazVegBird_ - _tPManVeg_
_tNExcrVeg_	N_excretion_by_vegetation	gN/m2/d	_tNExcrVeg_ = (2.0 * _rNDVeg_) / (_cNDVegMax_ + _rNDVeg_) * _rNDVeg_ * _tDRespVeg_
_tNExcrVegS_	N_excretion_by_vegetation_to_sediment	gN/m2/d	_tNExcrVegS_ = _bfRootVeg_ * _tNExcrVeg_
_tNExcrVegW_	N_excretion_by_vegetation_to_water	gN/m2/d	_tNExcrVegW_ = _tNExcrVeg_ - _tNExcrVegS_
_tNMortVeg_	N_mortality_flux_of_vegetation	gN/m2/d	_tNMortVeg_ = _rNDVeg_ * _tDMortVeg_
_tNMortVegNH4_	mortality_flux_of_vegetation_becoming_dissolved_N	gN/m2/d	_tNMortVegNH4_ = _fDissMortVeg_ * _tNMortVeg_
_tNMortVegNH4S_	mortality_flux_of_vegetation_becoming_dissolved_N_in_sediment	gN/m2/d	_tNMortVegNH4S_ = _bfRootVeg_ * _tNMortVegNH4_
_tNMortVegNH4W_	mortality_flux_of_vegetation_becoming_dissolved_N_in_water	gN/m2/d	_tNMortVegNH4W_ = _tNMortVegNH4_ - _tNMortVegNH4S_
_tNMortVegDet_	mortality_flux_of_vegetation_becoming_detritus_N	gN/m2/d	_tNMortVegDet_ = _tNMortVeg_ - _tNMortVegNH4_
_tNMortVegDetW_	mortality_flux_of_vegetation_becoming_detritus_N_in_water	gN/m2/d	_tNMortVegDetW_ = _fDetWMortVeg_ * (1.0 - _bfRootVeg_) * _tNMortVegDet_
_tNMortVegDetS_	mortality_flux_of_vegetation_becoming_detritus_N_in_sediment	gN/m2/d	_tNMortVegDetS_ = _tNMortVegDet_ - _tNMortVegDetW_
_tNGrazVegBird_	N_mortality_flux_of_vegetation_by_bird_grazing	gN/m2/d	_tNGrazVegBird_ = _rNDVeg_ * _tDGrazVegBird_
_tNBedVeg_	total_vegetation_N_flux_in_bed_module	gN/m2/d	_tNBedVeg_ = _tNMigrVeg_ + _tNUptVeg_ - _tNExcrVeg_ - _tNMortVeg_ - _tNGrazVegBird_ - _tNManVeg_
_tDAssVegBird_	DW_assimilation_by_herbivorous_birds	gDW/m2/d	_tDAssVegBird_ = _fDAssBird_ * _tDGrazVegBird_
_tDEgesBird_	DW_egestion_by_herbivorous_birds	gDW/m2/d	_tDEgesBird_ = _tDGrazVegBird_ - _tDAssVegBird_
_tPAssVegBird_	P_assimilation_by_herbivorous_birds	gP/m2/d	_tPAssVegBird_ = _fDAssBird_ * _tPGrazVegBird_
_tPEgesBird_	P_egestion_by_herbivorous_birds	gP/m2/d	_tPEgesBird_ = _tPGrazVegBird_ - _tPAssVegBird_
_tPEgesBirdPO4_	PO4_egestion_by_herbivorous_birds	gP/m2/d	_tPEgesBirdPO4_ = _fDissEgesBird_ * _tPEgesBird_
_tPEgesBirdDet_	P_detritus_egestion_by_herbivorous_birds	gP/m2/d	_tPEgesBirdDet_ = _tPEgesBird_ - _tPEgesBirdPO4_
_tNAssVegBird_	N_assimilation_by_herbivorous_birds	gN/m2/d	_tNAssVegBird_ = _fDAssBird_ * _tNGrazVegBird_
_tNEgesBird_	N_egestion_by_herbivorous_birds	gN/m2/d	_tNEgesBird_ = _tNGrazVegBird_ - _tNAssVegBird_
_tNEgesBirdNH4_	NH4_egestion_by_herbivorous_birds	gN/m2/d	_tNEgesBirdNH4_ = _fDissEgesBird_ * _tNEgesBird_
_tNEgesBirdDet_	N_detritus_egestion_by_herbivorous_birds	gN/m2/d	_tNEgesBirdDet_ = _tNEgesBird_ - _tNEgesBirdNH4_
_wDBedDetW_	total_DW_flux_from_Vegetation_module_to_water_detritus	gD.m-3.d-1	_wDBedDetW_ = (_tDMortVegW_ + _tDEgesBird_) / _sDepthW_
_tDBedDetS_	total_DW_flux_from_Vegetation_module_to_sediment_detritus	gDW/m2/d	_tDBedDetS_ = _tDMortVegS_
_tDBedTotT_	total_DW_flux_from_Vegetation_module	gDW/m2/d	_tDBedTotT_ = _tDMigrVeg_ + _tDProdVeg_ - _tDRespVeg_ - _tDManVeg_ - _tDAssVegBird_
_wPBedPO4W_	total_P_flux_from_Vegetation_module_to_PO4_in_water	gP/m3/d	_wPBedPO4W_ = (- _tPUptVegW_ + _tPExcrVegW_ + _tPMortVegPO4W_ + _tPEgesBirdPO4_) /_sDepthW_
_wPBedDetW_	total_P_flux_from_Vegetation_module_to_water_detritus	gP/m3/d	_wPBedDetW_ = (_tPMortVegDetW_ + _tPEgesBirdDet_) / _sDepthW_
_tPBedPO4S_	total_P_flux_from_Vegetation_module_to_pore_water_PO4	gP/m2/d	_tPBedPO4S_ = - _tPUptVegS_ + _tPExcrVegS_ + _tPMortVegPO4S_
_tPBedDetS_	total_P_flux_from_Vegetation_module_to_sediment_detritus	gP/m2/d	_tPBedDetS_ = _tPMortVegDetS_
_tPBedTotT_	total_P_flux_from_Vegetation_module	gP/m2/d	_tPBedTotT_ = _tPMigrVeg_ - _tPManVeg_ - _tPAssVegBird_
_wNBedNH4W_	total_N_flux_from_Vegetation_module_to_NH4_in_water	gN/m3/d	_wNBedNH4W_ = (- _tNUptNH4VegW_ + _tNExcrVegW_ + _tNMortVegNH4W_ + _tNEgesBirdNH4_) / _sDepthW_
_wNBedNO3W_	total_N_flux_from_Vegetation_module_to_NO3_in_water	gN/m3/d	_wNBedNO3W_ = - _tNUptNO3VegW_ / _sDepthW_
_wNBedDetW_	total_N_flux_from_Vegetation_module_to_water_detritus	gN/m3/d	_wNBedDetW_ = (_tNMortVegDetW_ + _tNEgesBirdDet_) / _sDepthW_
_tNBedNH4S_	total_N_flux_from_Vegetation_module_to_NH4_in_pore_water	gN/m2/d	_tNBedNH4S_ = - _tNUptNH4VegS_ + _tNExcrVegS_ + _tNMortVegNH4S_
_tNBedNO3S_	total_N_flux_from_Vegetation_module_to_NO3_in_pore_water	gN/m2/d	_tNBedNO3S_ = - _tNUptNO3VegS_
_tNBedDetS_	total_N_flux_from_Vegetation_module_to_sediment_detritus	gN/m2/d	_tNBedDetS_ = _tNMortVegDetS_
_tNBedTotT_	total_N_flux_from_Vegetation_module	gN/m2/d	_tNBedTotT_ = _tNMigrVeg_ - _tNManVeg_ - _tNAssVegBird_
_tO2BedW_	total_water_O2_flux_in_vegetation_module	gO2/m2/d	_tO2BedW_ = _tO2ProdVegW_ - _tO2RespVegW_ + _tO2UptNO3VegW_
_tO2BedS_	total_sediment_O2_flux_in_vegetation_module	gO2/m2/d	_tO2BedS_ = _tO2ProdVegS_ - _tO2RespVegS_ + _tO2UptNO3VegS_
_UseLoss_	-	gO2/m2/d	_UseLoss_ = _IF_ (_InclWeb_ _EQ_ _TRUE_) _THEN_ 0.0 _ELSE_ 1.0 _ENDIF_
_uFunTmLoss_	temp_function_of_grazing	-	_uFunTmLoss_ = _EXP_(-0.5/(_cSigTmLoss_*_cSigTmLoss_) *((_uTm_-_cTmOptLoss_)*(_uTm_-_cTmOptLoss_) -(_cTmRef_-_cTmOptLoss_)*(_cTmRef_-_cTmOptLoss_)))
_rPDBlueW_	P/D_ratio_of_Algae	-	_rPDBlueW_ = _sPBlueW_ /(_sDBlueW_+_NearZero_)
_rNDBlueW_	N/D_ratio_of_Algae	-	_rNDBlueW_ = _sNBlueW_ /(_sDBlueW_+_NearZero_)
_rPDBlueS_	P/D_ratio_of_Algae	-	_rPDBlueS_ = _sPBlueS_ /(_sDBlueS_+_NearZero_)
_rNDBlueS_	N/D_ratio_of_Algae	-	_rNDBlueS_ = _sNBlueS_ /(_sDBlueS_+_NearZero_)
_uFunTmBlue_	temperature_function_of_Algae	-	_uFunTmBlue_ = _EXP_(-0.5/(_cSigTmBlue_*_cSigTmBlue_) *((_uTm_-_cTmOptBlue_)*(_uTm_-_cTmOptBlue_) - (_cTmRef_-_cTmOptBlue_)*(_cTmRef_-_cTmOptBlue_)))
_uFunTmProdBlue_	temperature_function_of_Algae	-	_uFunTmProdBlue_ = _uFunTmBlue_
_uFunTmRespBlue_	temperature_function_of_Algae	-	_uFunTmRespBlue_ = _uFunTmBlue_
_aVPUptMaxCrBlue_	maximum_P_uptake_rate_of_Algaecorrected_for_P/D_ratio	-	_aVPUptMaxCrBlue_ = _MAX_(0.0,_cVPUptMaxBlue_ * _uFunTmProdBlue_ *(_cPDBlueMax_ - _rPDBlueW_) /(_cPDBlueMax_ - _cPDBlueMin_))
_aVPUptBlue_	P_uptake_rate_of_Algae	mgP/mgDW/d	_aVPUptBlue_ = _sPO4W_ * _aVPUptMaxCrBlue_ /(_aVPUptMaxCrBlue_ / _cAffPUptBlue_ + _sPO4W_)
_wPUptBlue_	P_uptake_Algae	gP/m2/d	_wPUptBlue_ = _aVPUptBlue_ * _sDBlueW_
_aVNUptMaxCrBlue_	maximum_N_uptake_rate_of_Algaecorrected_for_N/D_ratio	-	_aVNUptMaxCrBlue_ = _MAX_(0.0,_cVNUptMaxBlue_ * _uFunTmProdBlue_ * (_cNDBlueMax_ - _rNDBlueW_) /(_cNDBlueMax_ - _cNDBlueMin_))
_ahNUptBlue_	half-sat_NDissW_for_uptake_by_Algae	mgN/l	_ahNUptBlue_ = _aVNUptMaxCrBlue_ / _cAffNUptBlue_
_aVNUptBlue_	N_uptake_rate_of_Algae	mgN/mgDW/d	_aVNUptBlue_ = _oNDissW_ * _aVNUptMaxCrBlue_ /(_ahNUptBlue_ + _oNDissW_)
_wNUptBlue_	N_uptake_Algae	mgN/l/d	_wNUptBlue_ = _aVNUptBlue_ * _sDBlueW_
_afNH4UptBlue_	fraction_ammonium_uptake_by_Algae	-	_afNH4UptBlue_ = _sNH4W_ * _sNO3W_ /((_ahNUptBlue_ + _sNH4W_) *(_ahNUptBlue_ + _sNO3W_)) + _sNH4W_ * _ahNUptBlue_ /((_sNH4W_ + _sNO3W_) *(_ahNUptBlue_ + _sNO3W_))
_wNUptNH4Blue_	ammonium_uptake_by_Algae	mgN/l/d	_wNUptNH4Blue_ = _afNH4UptBlue_ * _wNUptBlue_
_wNUptNO3Blue_	nitrate_uptake_by_Algae	mgN/l/d	_wNUptNO3Blue_ = _wNUptBlue_ - _wNUptNH4Blue_
_uMuMaxTmBlue_	max_growth_rate_of_Algae_at_ambient_temperature	d-1	_uMuMaxTmBlue_ = _cMuMaxBlue_ * _uFunTmProdBlue_
_aPLimBlue_	Droop_function(P)_for_Algae	-	_aPLimBlue_ = _MAX_(0.0,(1.0 - _cPDBlueMin_ / _rPDBlueW_) * _cPDBlueMax_ /(_cPDBlueMax_ - _cPDBlueMin_))
_aNLimBlue_	Droop_function(N)_for_Algae	-	_aNLimBlue_ = _MAX_(0.0,(1.0 - _cNDBlueMin_ / _rNDBlueW_) * _cNDBlueMax_ /(_cNDBlueMax_ - _cNDBlueMin_))
_aSiLimBlue_	silica_dependence_of_growth_rate	-	_aSiLimBlue_ = _sSiO2W_ /(_hSiAssBlue_ + _sSiO2W_)
_aLLimBlue_	Light_function	-	_aLLimBlue_ = _UseSteeleBlue_ *(_EXP_(1.0) /(_aExtCoef_ * _sDepthW_) *(_EXP_(- _aLPARBot_ /(_cLOptRefBlue_ * _uFunTmProdBlue_)) - _EXP_(- _uLPARSurf_ /(_cLOptRefBlue_ * _uFunTmProdBlue_)))) +(1.0 - _UseSteeleBlue_) *(1.0 /(_aExtCoef_ * _sDepthW_) * _LN_((1.0 + _uLPARSurf_ / (_hLRefBlue_ * _uFunTmProdBlue_)) / (1.0 + _aLPARBot_ /(_hLRefBlue_ * _uFunTmProdBlue_))))
_aMuTmLBlue_	growth_rate_at_current_light_AND_temp	d-1	_aMuTmLBlue_ = _ufDay_ *(1.0 - _afCovSurfVeg_) * _aLLimBlue_ * _uMuMaxTmBlue_
_aNutLimBlue_	nutrient_limitation_function_of_Algae	d-1	_aNutLimBlue_ = _MIN_(_aPLimBlue_,(_MIN_(_aNLimBlue_,_aSiLimBlue_)))
_aMuBlue_	growth_rate	d-1	_aMuBlue_ = _aNutLimBlue_ * _aMuTmLBlue_
_wDAssBlue_	assimilation_Algae	gD/m3/d	_wDAssBlue_ = _aMuBlue_*_sDBlueW_
_rChDBlue_	chlorophyll-a/DW_ratio_Algae	mg/mg	_rChDBlue_ = _cChDBlueMax_ -(_cChDBlueMax_ - _cChDBlueMin_) * _aLLimBlue_
_oChlaBlue_	chlorophyll-a_conc	mg/m3	_oChlaBlue_ = _mgPerg_ * _rChDBlue_ * _sDBlueW_
_aExtChBlue_	specific_extinction_per_unit_chlorophyll-a	m2/mg_chl-a	_aExtChBlue_ = _cExtSpBlue_ / _rChDBlue_
_ukDRespTmBlue_	temp_corrected_respiration_constant_of_Algae	d-1	_ukDRespTmBlue_ = _kDRespBlue_ * _uFunTmRespBlue_
_wDRespBlueW_	respiration_of_Algae_in_water	g/m2/d	_wDRespBlueW_ = _ukDRespTmBlue_ * _sDBlueW_
_ukLossTmBlue_	daily_grazing_on_Algae	d-1	_ukLossTmBlue_ = _UseLoss_ * _kLossBlue_ * _uFunTmLoss_
_wDLossBlue_	Algae_grazing_loss	mgDW/l/d	_wDLossBlue_ = _ukLossTmBlue_ * _sDBlueW_
_wDMortBlueW_	mortality_in_water	g/m3/d	_wDMortBlueW_ = _kMortBlueW_ * _sDBlueW_
_uCorVSetBlue_	corrected_sedimentation_velocity_of_Algae	m/d	_uCorVSetBlue_ = _cVSetBlue_ * _aFunTauSetOM_ * _uFunTmSet_
_tDSetBlue_	sedimentation_flux_of_Algae	g/m2/d	_tDSetBlue_ = _uCorVSetBlue_ * _sDBlueW_
_tDResusBlue_	resuspension_DW_blue-greens	g/m2/d	_tDResusBlue_ = _sDBlueS_ /(_aDPhytS_+_NearZero_) * _tDResusPhytTot_
_tDRespBlueS_	respiration_of_sediment_Algae	gD/m2/d	_tDRespBlueS_ = _ukDRespTmBlue_ * _sDBlueS_
_tDMortBlueS_	mortality_in_sed	g/m2/d	_tDMortBlueS_ = _kMortBlueS_ * _sDBlueS_
_ukDDecBlue_	total_loss_rate_of_algae_in_water(excl_dilution)	d-1	_ukDDecBlue_ = _ukDRespTmBlue_ + _ukLossTmBlue_ + _kMortBlueW_ +(_uCorVSetBlue_ * _uFunTmSet_) / _sDepthW_
_wPExcrBlueW_	P_excretion_Algae_in_water	gP/m3/d	_wPExcrBlueW_ = (_rPDBlueW_ * 2.0 )/(_cPDBlueMax_ + _rPDBlueW_) * _rPDBlueW_ * _wDRespBlueW_
_wPLossBlue_	Algae_grazing_loss	mgP/l/d	_wPLossBlue_ = _rPDBlueW_ * _wDLossBlue_
_wPMortBlueW_	mortality_Algae_in_water	gP/m3/d	_wPMortBlueW_ = _kMortBlueW_ * _sPBlueW_
_tPSetBlue_	sedimentation	gP/m2/d	_tPSetBlue_ = _rPDBlueW_ * _tDSetBlue_
_tPResusBlue_	Resuspension_of_algae	gD/m2/d	_tPResusBlue_ = _rPDBlueS_ * _tDResusBlue_
_tPExcrBlueS_	P_excretion_of_algae_in_sediment	gP/m2/d	_tPExcrBlueS_ = (_rPDBlueS_ *2.0)/(_cPDBlueMax_ + _rPDBlueS_) * _rPDBlueS_ * _tDRespBlueS_
_tPMortBlueS_	P_mortality_of_algae_in_sediment	gP/m2/d	_tPMortBlueS_ = _kMortBlueS_ * _sPBlueS_
_wNExcrBlueW_	N_excretion_Algae_in_water	gN/m3/d	_wNExcrBlueW_ = (_rNDBlueW_ *2.0)/(_cNDBlueMax_ + _rNDBlueW_) * _rNDBlueW_ * _wDRespBlueW_
_wNLossBlue_	Algae_grazing_loss	mgN/l/d	_wNLossBlue_ = _rNDBlueW_ * _wDLossBlue_
_wNMortBlueW_	mortality_Algae_in_water	gN/m3/d	_wNMortBlueW_ = _kMortBlueW_ * _sNBlueW_
_tNSetBlue_	sedimentation	gN/m2/d	_tNSetBlue_ = _rNDBlueW_ * _tDSetBlue_
_tNResusBlue_	Resuspension_of_algae	gD/m2/d	_tNResusBlue_ = _rNDBlueS_ * _tDResusBlue_
_tNExcrBlueS_	N_excretion_of_algae_in_sediment	gN/m2/d	_tNExcrBlueS_ = (2.0 * _rNDBlueS_) /(_cNDBlueMax_ + _rNDBlueS_) * _rNDBlueS_ * _tDRespBlueS_
_tNMortBlueS_	N_mortality_of_algae_in_sediment	gN/m2/d	_tNMortBlueS_ = _kMortBlueS_ * _sNBlueS_
_wDPrimBlueW_	total_PRIM_flux_to_algae_in_water	mgD/l/d	_wDPrimBlueW_ = _wDAssBlue_ - _wDRespBlueW_ - _wDLossBlue_ - _wDMortBlueW_ -(_tDSetBlue_ - _tDResusBlue_) / _sDepthW_
_wPPrimBlueW_	Total_PRIM_flux_to_Algae	mgP/l/d	_wPPrimBlueW_ = _wPUptBlue_ - _wPExcrBlueW_ - _wPLossBlue_ - _wPMortBlueW_ -(_tPSetBlue_ - _tPResusBlue_) / _sDepthW_
_wNPrimBlueW_	Total_PRIM_flux_to_Algae	mgN/l/d	_wNPrimBlueW_ = _wNUptBlue_ - _wNExcrBlueW_ - _wNLossBlue_ - _wNMortBlueW_ -(_tNSetBlue_ - _tNResusBlue_) / _sDepthW_
_tDPrimBlueS_	total_flux_from_PRIM_module_to_sediment_Algae	gD/m2/d	_tDPrimBlueS_ = _IF_ (_InclPhytS_ _EQ_ _TRUE_) _THEN_ _tDSetBlue_ - _tDResusBlue_ - _tDMortBlueS_ - _tDRespBlueS_ _ELSE_ 0.0 _ENDIF_
_tPPrimBlueS_	total_flux_from_PRIM_module_to_sediment_Algae	gP/m2/d	_tPPrimBlueS_ = _IF_ (_InclPhytS_ _EQ_ _TRUE_) _THEN_ _tPSetBlue_ - _tPResusBlue_ - _tPMortBlueS_ - _tPExcrBlueS_ _ELSE_ 0.0 _ENDIF_
_tNPrimBlueS_	total_flux_from_PRIM_module_to_sediment_Algae	gN/m2/d	_tNPrimBlueS_ = _IF_ (_InclPhytS_ _EQ_ _TRUE_) _THEN_ _tNSetBlue_ - _tNResusBlue_ - _tNMortBlueS_ - _tNExcrBlueS_ _ELSE_ 0.0 _ENDIF_
_rPDGrenW_	P/D_ratio_of_Algae	-	_rPDGrenW_ = _sPGrenW_ /(_sDGrenW_+_NearZero_)
_rNDGrenW_	N/D_ratio_of_Algae	-	_rNDGrenW_ = _sNGrenW_ /(_sDGrenW_+_NearZero_)
_rPDGrenS_	P/D_ratio_of_Algae	-	_rPDGrenS_ = _sPGrenS_ /(_sDGrenS_+_NearZero_)
_rNDGrenS_	N/D_ratio_of_Algae	-	_rNDGrenS_ = _sNGrenS_ /(_sDGrenS_+_NearZero_)
_uFunTmGren_	temperature_function_of_Algae	-	_uFunTmGren_ = _EXP_(-0.5/(_cSigTmGren_*_cSigTmGren_) *((_uTm_-_cTmOptGren_)*(_uTm_-_cTmOptGren_) - (_cTmRef_-_cTmOptGren_)*(_cTmRef_-_cTmOptGren_)))
_uFunTmProdGren_	temperature_function_of_Algae	-	_uFunTmProdGren_ = _uFunTmGren_
_uFunTmRespGren_	temperature_function_of_Algae	-	_uFunTmRespGren_ = _uFunTmGren_
_aVPUptMaxCrGren_	maximum_P_uptake_rate_of_Algaecorrected_for_P/D_ratio	-	_aVPUptMaxCrGren_ = _MAX_(0.0,_cVPUptMaxGren_ * _uFunTmProdGren_ *(_cPDGrenMax_ - _rPDGrenW_) /(_cPDGrenMax_ - _cPDGrenMin_))
_aVPUptGren_	P_uptake_rate_of_Algae	mgP/mgDW/d	_aVPUptGren_ = _sPO4W_ * _aVPUptMaxCrGren_ /(_aVPUptMaxCrGren_ / _cAffPUptGren_ + _sPO4W_)
_wPUptGren_	P_uptake_Algae	gP/m2/d	_wPUptGren_ = _aVPUptGren_ * _sDGrenW_
_aVNUptMaxCrGren_	maximum_N_uptake_rate_of_Algaecorrected_for_N/D_ratio	-	_aVNUptMaxCrGren_ = _MAX_(0.0,_cVNUptMaxGren_ * _uFunTmProdGren_ * (_cNDGrenMax_ - _rNDGrenW_) /(_cNDGrenMax_ - _cNDGrenMin_))
_ahNUptGren_	half-sat_NDissW_for_uptake_by_Algae	mgN/l	_ahNUptGren_ = _aVNUptMaxCrGren_ / _cAffNUptGren_
_aVNUptGren_	N_uptake_rate_of_Algae	mgN/mgDW/d	_aVNUptGren_ = _oNDissW_ * _aVNUptMaxCrGren_ /(_ahNUptGren_ + _oNDissW_)
_wNUptGren_	N_uptake_Algae	mgN/l/d	_wNUptGren_ = _aVNUptGren_ * _sDGrenW_
_afNH4UptGren_	fraction_ammonium_uptake_by_Algae	-	_afNH4UptGren_ = _sNH4W_ * _sNO3W_ /((_ahNUptGren_ + _sNH4W_) *(_ahNUptGren_ + _sNO3W_)) + _sNH4W_ * _ahNUptGren_ /((_sNH4W_ + _sNO3W_) *(_ahNUptGren_ + _sNO3W_))
_wNUptNH4Gren_	ammonium_uptake_by_Algae	mgN/l/d	_wNUptNH4Gren_ = _afNH4UptGren_ * _wNUptGren_
_wNUptNO3Gren_	nitrate_uptake_by_Algae	mgN/l/d	_wNUptNO3Gren_ = _wNUptGren_ - _wNUptNH4Gren_
_uMuMaxTmGren_	max_growth_rate_of_Algae_at_ambient_temperature	d-1	_uMuMaxTmGren_ = _cMuMaxGren_ * _uFunTmProdGren_
_aPLimGren_	Droop_function(P)_for_Algae	-	_aPLimGren_ = _MAX_(0.0,(1.0 - _cPDGrenMin_ / _rPDGrenW_) * _cPDGrenMax_ /(_cPDGrenMax_ - _cPDGrenMin_))
_aNLimGren_	Droop_function(N)_for_Algae	-	_aNLimGren_ = _MAX_(0.0,(1.0 - _cNDGrenMin_ / _rNDGrenW_) * _cNDGrenMax_ /(_cNDGrenMax_ - _cNDGrenMin_))
_aSiLimGren_	silica_dependence_of_growth_rate	-	_aSiLimGren_ = _sSiO2W_ /(_hSiAssGren_ + _sSiO2W_)
_aLLimGren_	Light_function	-	_aLLimGren_ = _UseSteeleGren_ *(_EXP_(1.0) /(_aExtCoef_ * _sDepthW_) *(_EXP_(- _aLPARBot_ /(_cLOptRefGren_ * _uFunTmProdGren_)) - _EXP_(- _uLPARSurf_ /(_cLOptRefGren_ * _uFunTmProdGren_)))) +(1.0 - _UseSteeleGren_) *(1.0 /(_aExtCoef_ * _sDepthW_) * _LN_((1.0 + _uLPARSurf_ / (_hLRefGren_ * _uFunTmProdGren_)) / (1.0 + _aLPARBot_ /(_hLRefGren_ * _uFunTmProdGren_))))
_aMuTmLGren_	growth_rate_at_current_light_AND_temp	d-1	_aMuTmLGren_ = _ufDay_ *(1.0 - _afCovSurfVeg_) * _aLLimGren_ * _uMuMaxTmGren_
_aNutLimGren_	nutrient_limitation_function_of_Algae	d-1	_aNutLimGren_ = _MIN_(_aPLimGren_,(_MIN_(_aNLimGren_,_aSiLimGren_)))
_aMuGren_	growth_rate	d-1	_aMuGren_ = _aNutLimGren_ * _aMuTmLGren_
_wDAssGren_	assimilation_Algae	gD/m3/d	_wDAssGren_ = _aMuGren_*_sDGrenW_
_rChDGren_	chlorophyll-a/DW_ratio_Algae	mg/mg	_rChDGren_ = _cChDGrenMax_ -(_cChDGrenMax_ - _cChDGrenMin_) * _aLLimGren_
_oChlaGren_	chlorophyll-a_conc	mg/m3	_oChlaGren_ = _mgPerg_ * _rChDGren_ * _sDGrenW_
_aExtChGren_	specific_extinction_per_unit_chlorophyll-a	m2/mg_chl-a	_aExtChGren_ = _cExtSpGren_ / _rChDGren_
_ukDRespTmGren_	temp_corrected_respiration_constant_of_Algae	d-1	_ukDRespTmGren_ = _kDRespGren_ * _uFunTmRespGren_
_wDRespGrenW_	respiration_of_Algae_in_water	g/m2/d	_wDRespGrenW_ = _ukDRespTmGren_ * _sDGrenW_
_ukLossTmGren_	daily_grazing_on_Algae	d-1	_ukLossTmGren_ = _UseLoss_ * _kLossGren_ * _uFunTmLoss_
_wDLossGren_	Algae_grazing_loss	mgDW/l/d	_wDLossGren_ = _ukLossTmGren_ * _sDGrenW_
_wDMortGrenW_	mortality_in_water	g/m3/d	_wDMortGrenW_ = _kMortGrenW_ * _sDGrenW_
_uCorVSetGren_	corrected_sedimentation_velocity_of_Algae	m/d	_uCorVSetGren_ = _cVSetGren_ * _aFunTauSetOM_ * _uFunTmSet_
_tDSetGren_	sedimentation_flux_of_Algae	g/m2/d	_tDSetGren_ = _uCorVSetGren_ * _sDGrenW_
_tDResusGren_	resuspension_of_Algae	gD/m2/d	_tDResusGren_ = _sDGrenS_ /(_aDPhytS_+_NearZero_) * _tDResusPhytTot_
_tDRespGrenS_	respiration_of_sediment_Algae	gD/m2/d	_tDRespGrenS_ = _ukDRespTmGren_ * _sDGrenS_
_tDMortGrenS_	mortality_in_sed	g/m2/d	_tDMortGrenS_ = _kMortGrenS_ * _sDGrenS_
_ukDDecGren_	total_loss_rate_of_algae_in_water(excl_dilution)	d-1	_ukDDecGren_ = _ukDRespTmGren_ + _ukLossTmGren_ + _kMortGrenW_ +(_uCorVSetGren_ * _uFunTmSet_) / _sDepthW_
_wPExcrGrenW_	P_excretion_Algae_in_water	gP/m3/d	_wPExcrGrenW_ = (2.0 *_rPDGrenW_) /(_cPDGrenMax_ + _rPDGrenW_) * _rPDGrenW_ * _wDRespGrenW_
_wPLossGren_	Algae_grazing_loss	mgP/l/d	_wPLossGren_ = _rPDGrenW_ * _wDLossGren_
_wPMortGrenW_	mortality_Algae_in_water	gP/m3/d	_wPMortGrenW_ = _kMortGrenW_ * _sPGrenW_
_tPSetGren_	sedimentation	gP/m2/d	_tPSetGren_ = _rPDGrenW_ * _tDSetGren_
_tPResusGren_	Resuspension_of_algae	gD/m2/d	_tPResusGren_ = _rPDGrenS_ * _tDResusGren_
_tPExcrGrenS_	P_excretion_of_algae_in_sediment	gP/m2/d	_tPExcrGrenS_ = (2.0 * _rPDGrenS_) /(_cPDGrenMax_ + _rPDGrenS_) * _rPDGrenS_ * _tDRespGrenS_
_tPMortGrenS_	P_mortality_of_algae_in_sediment	gP/m2/d	_tPMortGrenS_ = _kMortGrenS_ * _sPGrenS_
_wNExcrGrenW_	N_excretion_Algae_in_water	gN/m3/d	_wNExcrGrenW_ = (2.0 * _rNDGrenW_) /(_cNDGrenMax_ + _rNDGrenW_) * _rNDGrenW_ * _wDRespGrenW_
_wNLossGren_	Algae_grazing_loss	mgN/l/d	_wNLossGren_ = _rNDGrenW_ * _wDLossGren_
_wNMortGrenW_	mortality_Algae_in_water	gN/m3/d	_wNMortGrenW_ = _kMortGrenW_ * _sNGrenW_
_tNSetGren_	sedimentation	gN/m2/d	_tNSetGren_ = _rNDGrenW_ * _tDSetGren_
_tNResusGren_	Resuspension_of_algae	gD/m2/d	_tNResusGren_ = _rNDGrenS_ * _tDResusGren_
_tNExcrGrenS_	N_excretion_of_algae_in_sediment	gN/m2/d	_tNExcrGrenS_ = (2.0 * _rNDGrenS_) /(_cNDGrenMax_ + _rNDGrenS_) * _rNDGrenS_ * _tDRespGrenS_
_tNMortGrenS_	N_mortality_of_algae_in_sediment	gN/m2/d	_tNMortGrenS_ = _kMortGrenS_ * _sNGrenS_
_wDPrimGrenW_	total_PRIM_flux_to_algae_in_water	mgD/l/d	_wDPrimGrenW_ = _wDAssGren_ - _wDRespGrenW_ - _wDLossGren_ - _wDMortGrenW_ -(_tDSetGren_ - _tDResusGren_) / _sDepthW_
_wPPrimGrenW_	Total_PRIM_flux_to_Algae	mgP/l/d	_wPPrimGrenW_ = _wPUptGren_ - _wPExcrGrenW_ - _wPLossGren_ - _wPMortGrenW_ -(_tPSetGren_ - _tPResusGren_) / _sDepthW_
_wNPrimGrenW_	Total_PRIM_flux_to_Algae	mgN/l/d	_wNPrimGrenW_ = _wNUptGren_ - _wNExcrGrenW_ - _wNLossGren_ - _wNMortGrenW_ -(_tNSetGren_ - _tNResusGren_) / _sDepthW_
_tDPrimGrenS_	total_flux_from_PRIM_module_to_sediment_Algae	gD/m2/d	_tDPrimGrenS_ = _IF_ (_InclPhytS_ _EQ_ _TRUE_) _THEN_ _tDSetGren_ - _tDResusGren_ - _tDMortGrenS_ - _tDRespGrenS_ _ELSE_ 0.0 _ENDIF_
_tPPrimGrenS_	total_flux_from_PRIM_module_to_sediment_Algae	gP/m2/d	_tPPrimGrenS_ = _IF_ (_InclPhytS_ _EQ_ _TRUE_) _THEN_ _tPSetGren_ - _tPResusGren_ - _tPMortGrenS_ - _tPExcrGrenS_ _ELSE_ 0.0 _ENDIF_
_tNPrimGrenS_	total_flux_from_PRIM_module_to_sediment_Algae	gN/m2/d	_tNPrimGrenS_ = _IF_ (_InclPhytS_ _EQ_ _TRUE_) _THEN_ _tNSetGren_ - _tNResusGren_ - _tNMortGrenS_ - _tNExcrGrenS_ _ELSE_ 0.0 _ENDIF_
_rPDDiatW_	P/D_ratio_of_Algae	-	_rPDDiatW_ = _sPDiatW_ /(_sDDiatW_+_NearZero_)
_rNDDiatW_	N/D_ratio_of_Algae	-	_rNDDiatW_ = _sNDiatW_ /(_sDDiatW_+_NearZero_)
_rPDDiatS_	P/D_ratio_of_Algae	-	_rPDDiatS_ = _sPDiatS_ /(_sDDiatS_+_NearZero_)
_rNDDiatS_	N/D_ratio_of_Algae	-	_rNDDiatS_ = _sNDiatS_ /(_sDDiatS_+_NearZero_)
_uFunTmDiat_	temperature_function_of_Algae	-	_uFunTmDiat_ = _EXP_(-0.5/(_cSigTmDiat_*_cSigTmDiat_) *((_uTm_-_cTmOptDiat_)*(_uTm_-_cTmOptDiat_) - (_cTmRef_-_cTmOptDiat_)*(_cTmRef_-_cTmOptDiat_)))
_uFunTmProdDiat_	temperature_function_production_of_Algae	-	_uFunTmProdDiat_ = _uFunTmDiat_
_uFunTmRespDiat_	temperature_function_respiration_of_Algae	-	_uFunTmRespDiat_ = _uFunTmDiat_
_aVPUptMaxCrDiat_	maximum_P_uptake_rate_of_Algaecorrected_for_P/D_ratio	-	_aVPUptMaxCrDiat_ = _MAX_(0.0,_cVPUptMaxDiat_ * _uFunTmProdDiat_ *(_cPDDiatMax_ - _rPDDiatW_) /(_cPDDiatMax_ - _cPDDiatMin_))
_aVPUptDiat_	P_uptake_rate_of_Algae	mgP/mgDW/d	_aVPUptDiat_ = _sPO4W_ * _aVPUptMaxCrDiat_ /(_aVPUptMaxCrDiat_ / _cAffPUptDiat_ + _sPO4W_)
_wPUptDiat_	P_uptake_Algae	gP/m2/d	_wPUptDiat_ = _aVPUptDiat_ * _sDDiatW_
_aVNUptMaxCrDiat_	maximum_N_uptake_rate_of_Algaecorrected_for_N/D_ratio	-	_aVNUptMaxCrDiat_ = _MAX_(0.0,_cVNUptMaxDiat_ * _uFunTmProdDiat_ * (_cNDDiatMax_ - _rNDDiatW_) /(_cNDDiatMax_ - _cNDDiatMin_))
_ahNUptDiat_	half-sat_NDissW_for_uptake_by_Algae	mgN/l	_ahNUptDiat_ = _aVNUptMaxCrDiat_ / _cAffNUptDiat_
_aVNUptDiat_	N_uptake_rate_of_Algae	mgN/mgDW/d	_aVNUptDiat_ = _oNDissW_ * _aVNUptMaxCrDiat_ /(_ahNUptDiat_ + _oNDissW_)
_wNUptDiat_	N_uptake_Algae	mgN/l/d	_wNUptDiat_ = _aVNUptDiat_ * _sDDiatW_
_afNH4UptDiat_	fraction_ammonium_uptake_by_Algae	-	_afNH4UptDiat_ = _sNH4W_ * _sNO3W_ /((_ahNUptDiat_ + _sNH4W_) *(_ahNUptDiat_ + _sNO3W_)) + _sNH4W_ * _ahNUptDiat_ /((_sNH4W_ + _sNO3W_) *(_ahNUptDiat_ + _sNO3W_))
_wNUptNH4Diat_	ammonium_uptake_by_Algae	mgN/l/d	_wNUptNH4Diat_ = _afNH4UptDiat_ * _wNUptDiat_
_wNUptNO3Diat_	nitrate_uptake_by_Algae	mgN/l/d	_wNUptNO3Diat_ = _wNUptDiat_ - _wNUptNH4Diat_
_uMuMaxTmDiat_	max_growth_rate_of_Algae_at_ambient_temperature	d-1	_uMuMaxTmDiat_ = _cMuMaxDiat_ * _uFunTmProdDiat_
_aPLimDiat_	Droop_function(P)_for_Algae	-	_aPLimDiat_ = _MAX_(0.0,(1.0 - _cPDDiatMin_ / _rPDDiatW_) * _cPDDiatMax_ /(_cPDDiatMax_ - _cPDDiatMin_))
_aNLimDiat_	Droop_function(N)_for_Algae	-	_aNLimDiat_ = _MAX_(0.0,(1.0 - _cNDDiatMin_ / _rNDDiatW_) * _cNDDiatMax_ /(_cNDDiatMax_ - _cNDDiatMin_))
_aSiLimDiat_	silica_dependence_of_growth_rate	-	_aSiLimDiat_ = _sSiO2W_ /(_hSiAssDiat_ + _sSiO2W_)
_aLLimDiat_	Light_function	-	_aLLimDiat_ = _UseSteeleDiat_ *(_EXP_(1.0) /(_aExtCoef_ * _sDepthW_) *(_EXP_(- _aLPARBot_ /(_cLOptRefDiat_ * _uFunTmProdDiat_)) - _EXP_(- _uLPARSurf_ /(_cLOptRefDiat_ * _uFunTmProdDiat_)))) +(1.0 - _UseSteeleDiat_) *(1.0 /(_aExtCoef_ * _sDepthW_) * _LN_((1.0 + _uLPARSurf_ / (_hLRefDiat_ * _uFunTmProdDiat_)) / (1.0 + _aLPARBot_ /(_hLRefDiat_ * _uFunTmProdDiat_))))
_aMuTmLDiat_	growth_rate_at_current_light_AND_temp	d-1	_aMuTmLDiat_ = _ufDay_ *(1.0 - _afCovSurfVeg_) * _aLLimDiat_ * _uMuMaxTmDiat_
_aNutLimDiat_	nutrient_limitation_function_of_Algae	d-1	_aNutLimDiat_ = _MIN_(_aPLimDiat_,(_MIN_(_aNLimDiat_,_aSiLimDiat_)))
_aMuDiat_	growth_rate	d-1	_aMuDiat_ = _aNutLimDiat_ * _aMuTmLDiat_
_wDAssDiat_	assimilation_Algae	gD/m3/d	_wDAssDiat_ = _aMuDiat_*_sDDiatW_
_rChDDiat_	chlorophyll-a/DW_ratio_Algae	mg/mg	_rChDDiat_ = _cChDDiatMax_ -(_cChDDiatMax_ - _cChDDiatMin_) * _aLLimDiat_
_oChlaDiat_	chlorophyll-a_conc	mg/m3	_oChlaDiat_ = _mgPerg_ * _rChDDiat_ * _sDDiatW_
_aExtChDiat_	specific_extinction_per_unit_chlorophyll-a	m2/mg_chl-a	_aExtChDiat_ = _cExtSpDiat_ / _rChDDiat_
_ukDRespTmDiat_	temp_corrected_respiration_constant_of_Algae	d-1	_ukDRespTmDiat_ = _kDRespDiat_ * _uFunTmRespDiat_
_wDRespDiatW_	respiration_of_Algae_in_water	g/m2/d	_wDRespDiatW_ = _ukDRespTmDiat_ * _sDDiatW_
_ukLossTmDiat_	daily_grazing_on_Algae	d-1	_ukLossTmDiat_ = _UseLoss_ * _kLossDiat_ * _uFunTmLoss_
_wDLossDiat_	Algae_grazing_loss	mgDW/l/d	_wDLossDiat_ = _ukLossTmDiat_ * _sDDiatW_
_wDMortDiatW_	mortality_in_water	g/m3/d	_wDMortDiatW_ = _kMortDiatW_ * _sDDiatW_
_uCorVSetDiat_	corrected_sedimentation_velocity_of_Algae	m/d	_uCorVSetDiat_ = _cVSetDiat_ * _aFunTauSetOM_ * _uFunTmSet_
_tDSetDiat_	sedimentation_flux_of_Algae	g/m2/d	_tDSetDiat_ = _uCorVSetDiat_ * _sDDiatW_
_tDResusDiat_	resuspension_of_Algae	gD/m2/d	_tDResusDiat_ = _sDDiatS_ /(_aDPhytS_+_NearZero_) * _tDResusPhytTot_
_tDRespDiatS_	respiration_of_sediment_Algae	gD/m2/d	_tDRespDiatS_ = _ukDRespTmDiat_ * _sDDiatS_
_tDMortDiatS_	mortality_in_sed	g/m2/d	_tDMortDiatS_ = _kMortDiatS_ * _sDDiatS_
_ukDDecDiat_	total_loss_rate_of_algae_in_water(excl_dilution)	d-1	_ukDDecDiat_ = _ukDRespTmDiat_ + _ukLossTmDiat_ + _kMortDiatW_ +(_uCorVSetDiat_ * _uFunTmSet_) / _sDepthW_
_wPExcrDiatW_	P_excretion_Algae_in_water	gP/m3/d	_wPExcrDiatW_ = (2.0 * _rPDDiatW_) /(_cPDDiatMax_ + _rPDDiatW_) * _rPDDiatW_ * _wDRespDiatW_
_wPLossDiat_	Algae_grazing_loss	mgP/l/d	_wPLossDiat_ = _rPDDiatW_ * _wDLossDiat_
_wPMortDiatW_	mortality_Algae_in_water	gP/m3/d	_wPMortDiatW_ = _kMortDiatW_ * _sPDiatW_
_tPSetDiat_	sedimentation	gP/m2/d	_tPSetDiat_ = _rPDDiatW_ * _tDSetDiat_
_tPResusDiat_	Resuspension_of_algae	gD/m2/d	_tPResusDiat_ = _rPDDiatS_ * _tDResusDiat_
_tPExcrDiatS_	P_excretion_of_algae_in_sediment	gP/m2/d	_tPExcrDiatS_ = (2.0 * _rPDDiatS_) /(_cPDDiatMax_ + _rPDDiatS_) * _rPDDiatS_ * _tDRespDiatS_
_tPMortDiatS_	P_mortality_of_algae_in_sediment	gP/m2/d	_tPMortDiatS_ = _kMortDiatS_ * _sPDiatS_
_wNExcrDiatW_	N_excretion_Algae_in_water	gN/m3/d	_wNExcrDiatW_ = (2.0 * _rNDDiatW_) /(_cNDDiatMax_ + _rNDDiatW_) * _rNDDiatW_ * _wDRespDiatW_
_wNLossDiat_	Algae_grazing_loss	mgN/l/d	_wNLossDiat_ = _rNDDiatW_ * _wDLossDiat_
_wNMortDiatW_	mortality_Algae_in_water	gN/m3/d	_wNMortDiatW_ = _kMortDiatW_ * _sNDiatW_
_tNSetDiat_	sedimentation	gN/m2/d	_tNSetDiat_ = _rNDDiatW_ * _tDSetDiat_
_tNResusDiat_	Resuspension_of_algae	gD/m2/d	_tNResusDiat_ = _rNDDiatS_ * _tDResusDiat_
_tNExcrDiatS_	N_excretion_of_algae_in_sediment	gN/m2/d	_tNExcrDiatS_ = (2.0 * _rNDDiatS_) /(_cNDDiatMax_ + _rNDDiatS_) * _rNDDiatS_ * _tDRespDiatS_
_tNMortDiatS_	N_mortality_of_algae_in_sediment	gN/m2/d	_tNMortDiatS_ = _kMortDiatS_ * _sNDiatS_
_wDPrimDiatW_	total_PRIM_flux_to_algae_in_water	mgD/l/d	_wDPrimDiatW_ = _wDAssDiat_ - _wDRespDiatW_ - _wDLossDiat_ - _wDMortDiatW_ -(_tDSetDiat_ - _tDResusDiat_) / _sDepthW_
_wPPrimDiatW_	Total_PRIM_flux_to_Algae	mgP/l/d	_wPPrimDiatW_ = _wPUptDiat_ - _wPExcrDiatW_ - _wPLossDiat_ - _wPMortDiatW_ -(_tPSetDiat_ - _tPResusDiat_) / _sDepthW_
_wNPrimDiatW_	Total_PRIM_flux_to_Algae	mgN/l/d	_wNPrimDiatW_ = _wNUptDiat_ - _wNExcrDiatW_ - _wNLossDiat_ - _wNMortDiatW_ -(_tNSetDiat_ - _tNResusDiat_) / _sDepthW_
_tDPrimDiatS_	total_flux_from_PRIM_module_to_sediment_Algae	gD/m2/d	_tDPrimDiatS_ = _IF_ (_InclPhytS_ _EQ_ _TRUE_) _THEN_ _tDSetDiat_ - _tDResusDiat_ - _tDMortDiatS_ - _tDRespDiatS_ _ELSE_ 0.0 _ENDIF_
_tPPrimDiatS_	total_flux_from_PRIM_module_to_sediment_Algae	gP/m2/d	_tPPrimDiatS_ = _IF_ (_InclPhytS_ _EQ_ _TRUE_) _THEN_ _tPSetDiat_ - _tPResusDiat_ - _tPMortDiatS_ - _tPExcrDiatS_ _ELSE_ 0.0 _ENDIF_
_tNPrimDiatS_	total_flux_from_PRIM_module_to_sediment_Algae	gN/m2/d	_tNPrimDiatS_ = _IF_ (_InclPhytS_ _EQ_ _TRUE_) _THEN_ _tNSetDiat_ - _tNResusDiat_ - _tNMortDiatS_ - _tNExcrDiatS_ _ELSE_ 0.0 _ENDIF_
_oChla_	total_chlorophyll-a	mg/m3	_oChla_ = _oChlaDiat_ + _oChlaGren_ + _oChlaBlue_
_wDAssPhyt_	total_algal_growth	gDW/m3/d	_wDAssPhyt_ = _wDAssDiat_ + _wDAssGren_ + _wDAssBlue_
_wDRespPhytW_	total_algal_respiration_in_water	gD/m3/d	_wDRespPhytW_ = _wDRespDiatW_ + _wDRespGrenW_ + _wDRespBlueW_
_wDMortPhytW_	total_algal_mortality_in_water	gD/m3/d	_wDMortPhytW_ = _wDMortDiatW_ + _wDMortGrenW_ + _wDMortBlueW_
_tDSetPhyt_	total_phytoplankton_sedimentation	gDW/m2/d	_tDSetPhyt_ = _tDSetDiat_ + _tDSetGren_ + _tDSetBlue_
_wDLossPhyt_	total_phytoplankton_grazing_loss	gDW/m3/d	_wDLossPhyt_ = _wDLossDiat_ + _wDLossGren_ + _wDLossBlue_
_wDPrimPhytW_	total_of_PRIM_processes_of_algae_in_water	gD/m3/d	_wDPrimPhytW_ = _wDPrimDiatW_ + _wDPrimGrenW_ + _wDPrimBlueW_
_wPUptPhyt_	total_P_uptake_phytoplankton	gP/m3/d	_wPUptPhyt_ = _wPUptDiat_ + _wPUptGren_ + _wPUptBlue_
_wPExcrPhytW_	total_P_excretion_phytoplankton_in_water	gP/m3/d	_wPExcrPhytW_ = _wPExcrDiatW_ + _wPExcrGrenW_ + _wPExcrBlueW_
_wPMortPhytW_	total_P_mortality_phytoplankton_in_water	gP/m3/d	_wPMortPhytW_ = _wPMortDiatW_ + _wPMortGrenW_ + _wPMortBlueW_
_tPSetPhyt_	total_sedimentation_of_algae	gP/m2/d	_tPSetPhyt_ = _tPSetDiat_ + _tPSetGren_ + _tPSetBlue_
_tPResusPhyt_	-	gP/m2/d	_tPResusPhyt_ = _tPResusDiat_ + _tPResusGren_ + _tPResusBlue_
_wPLossPhyt_	total_grazing_loss	mgP/l/d	_wPLossPhyt_ = _wPLossDiat_ + _wPLossGren_ + _wPLossBlue_
_wPPrimPhytW_	total_of_PRIM_processes_of_algae_in_water	gP/m3/d	_wPPrimPhytW_ = _wPPrimDiatW_ + _wPPrimGrenW_ + _wPPrimBlueW_
_wNUptPhyt_	total_N_uptake_phytoplankton	mgN/l/d	_wNUptPhyt_ = _wNUptDiat_ + _wNUptGren_ + _wNUptBlue_
_wNUptNH4Phyt_	total_ammonium-N_uptake_phytoplankton	mgN/l/d	_wNUptNH4Phyt_ = _wNUptNH4Diat_ + _wNUptNH4Gren_ + _wNUptNH4Blue_
_wNUptNO3Phyt_	total_nitrate-N_uptake_phytoplankton	mgN/l/d	_wNUptNO3Phyt_ = _wNUptNO3Diat_ + _wNUptNO3Gren_ + _wNUptNO3Blue_
_wNExcrPhytW_	total_N_excretion_phytoplankton_in_water	gN/m3/d	_wNExcrPhytW_ = _wNExcrDiatW_ + _wNExcrGrenW_ + _wNExcrBlueW_
_wNMortPhytW_	total_N_mortality_phytoplankton_in_water	gN/m3/d	_wNMortPhytW_ = _wNMortDiatW_ + _wNMortGrenW_ + _wNMortBlueW_
_tNSetPhyt_	total_sedimentation_of_algae	gN/m2/d	_tNSetPhyt_ = _tNSetDiat_ + _tNSetGren_ + _tNSetBlue_
_tNResusPhyt_	-	gN/m2/d	_tNResusPhyt_ = _tNResusDiat_ + _tNResusGren_ + _tNResusBlue_
_wNLossPhyt_	total_grazing_loss	mgN/l/d	_wNLossPhyt_ = _wNLossDiat_ + _wNLossGren_ + _wNLossBlue_
_wNPrimPhytW_	total_of_PRIM_processes_of_algae_in_water	gN/m3/d	_wNPrimPhytW_ = _wNPrimDiatW_ + _wNPrimGrenW_ + _wNPrimBlueW_
_tDRespPhytS_	respiration_of_algae_on_bottom	g/m2/d	_tDRespPhytS_ = _tDRespDiatS_ + _tDRespGrenS_ + _tDRespBlueS_
_tDMortPhytS_	mortality_of_algae_on_bottom	g/m2/d	_tDMortPhytS_ = _tDMortDiatS_ + _tDMortGrenS_ + _tDMortBlueS_
_tDPrimPhytS_	total_flux_of_algae_on_bottom	g/m2/d	_tDPrimPhytS_ = _tDPrimDiatS_ + _tDPrimGrenS_ + _tDPrimBlueS_
_tPExcrPhytS_	total_P_excretion_sediment_phytoplankton	gP/m2/d	_tPExcrPhytS_ = _tPExcrDiatS_ + _tPExcrGrenS_ + _tPExcrBlueS_
_tPMortPhytS_	total_phytoplankton_mortality	gP/m2/d	_tPMortPhytS_ = _tPMortDiatS_ + _tPMortGrenS_ + _tPMortBlueS_
_tPPrimPhytS_	total_flux_of_algae_on_bottom	gP/m2/d	_tPPrimPhytS_ = _tPPrimDiatS_ + _tPPrimGrenS_ + _tPPrimBlueS_
_tNExcrPhytS_	total_N_excretion_sediment_phytoplankton	gN/m2/d	_tNExcrPhytS_ = _tNExcrDiatS_ + _tNExcrGrenS_ + _tNExcrBlueS_
_tNMortPhytS_	total_phytoplankton_mortality	gN/m2/d	_tNMortPhytS_ = _tNMortDiatS_ + _tNMortGrenS_ + _tNMortBlueS_
_tNPrimPhytS_	total_flux_of_algae_on_bottom	gN/m2/d	_tNPrimPhytS_ = _tNPrimDiatS_ + _tNPrimGrenS_ + _tNPrimBlueS_
_wSiUptDiat_	Diatoms_silica_uptake	mgSi/l/d	_wSiUptDiat_ = _cSiDDiat_ * _wDAssDiat_
_wSiExcrDiatW_	Si_excretion	mgSi/l/d	_wSiExcrDiatW_ = _cSiDDiat_ * _wDRespDiatW_
_wSiLossDiat_	diatom_grazing_loss	mgSi/l/d	_wSiLossDiat_ = _cSiDDiat_ * _wDLossDiat_
_wSiMortDiatW_	Diatoms_mortality_in_water	gSi/m3/d	_wSiMortDiatW_ = _cSiDDiat_ * _wDMortDiatW_
_tSiSetDiat_	Diatoms_sedimentation	gSi/m2/d	_tSiSetDiat_ = _cSiDDiat_ * _tDSetDiat_
_tSiResusDiat_	Diatoms_sedimentation	gSi/m3/d	_tSiResusDiat_ = _cSiDDiat_ * _tDResusDiat_
_wSiPrimDiatW_	total_Si_flux_to_sed_diatoms_in_PRIM_module	gSi/m2/d	_wSiPrimDiatW_ = _wSiUptDiat_ - _tSiSetDiat_ / _sDepthW_ - _wSiExcrDiatW_ - _wSiMortDiatW_ - _wSiLossDiat_ + _tSiResusDiat_ / _sDepthW_
_rCyDBlue_	C-phycocyanin/DW-ratio_blue-greens	mg/mg	_rCyDBlue_ = _cCyDBlueMax_ -(_cCyDBlueMax_ - _cCyDBlueMin_) * _aLLimBlue_
_oCyan_	C-phycocyanin	mg/m3	_oCyan_ = _rCyDBlue_ * _sDBlueW_ * _mgPerg_
_fDDiat_	DW_fraction_of_algal_group_of_total_algae	-	_fDDiat_ = _sDDiatW_ /(_sDDiatW_ + _sDGrenW_ + _sDBlueW_ + _NearZero_)
_wDPrimDetW_	Flux_to_water_detritus	mg/l/d	_wDPrimDetW_ = _wDMortPhytW_ + _wDLossPhyt_
_tDPrimDetS_	Flux_to_sediment_detritus	mg/l/d	_tDPrimDetS_ = _IF_ (_InclPhytS_ _EQ_ _TRUE_) _THEN_ _tDMortPhytS_ _ELSE_ _tDSetPhyt_ _ENDIF_
_tDPrimTotT_	total_DW_flux	gD/m2/d	_tDPrimTotT_ = (_wDAssPhyt_ - _wDRespPhytW_) * _sDepthW_ - _tDRespPhytS_
_wO2ProdPhyt_	O2_production_by_phytoplankton	gO2/m3/d	_wO2ProdPhyt_ = _molO2molC_ * _cCPerDW_ * _wDAssPhyt_
_wO2RespPhytW_	O2_production_by_phytoplankton	gO2/m3/d	_wO2RespPhytW_ = _molO2molC_ * _cCPerDW_ * _wDRespPhytW_ * _aCorO2BOD_
_wO2UptNO3Phyt_	O2_production_due_to_NO3_uptake_by_phytopl	gO2/m3/d	_wO2UptNO3Phyt_ = _O2PerNO3_ * _molO2molN_ * _wNUptNO3Phyt_
_wO2PrimW_	O2_flux_by_water_algae	gO2/m3/d	_wO2PrimW_ = _wO2ProdPhyt_ - _wO2RespPhytW_ + _wO2UptNO3Phyt_
_tO2RespPhytS_	O2_respiration_by_sediment_algae	gO2/m2/d	_tO2RespPhytS_ = _molO2molC_ * _cCPerDW_ * _tDRespPhytS_ * _afOxySed_
_tO2PrimS_	O2_flux_by_sediment_algae	gO2/m2/d	_tO2PrimS_ = _tO2RespPhytS_
_wPMortPhytPO4W_	soluble_P_flux_from_died_Algae	mgP/l/d	_wPMortPhytPO4W_ = _fDissMortPhyt_ * _wPMortPhytW_
_wPMortPhytDetW_	detrital_P_flux_from_died_Algae	mgP/l/d	_wPMortPhytDetW_ = _wPMortPhytW_ - _wPMortPhytPO4W_
_wPLossPhytPO4_	soluble_P_grazing_loss	mgP/l/d	_wPLossPhytPO4_ = _fDissLoss_ * _wPLossPhyt_
_wPLossPhytDet_	detrital_P_grazing_loss	mgP/l/d	_wPLossPhytDet_ = _wPLossPhyt_ - _wPLossPhytPO4_
_wPPrimPO4W_	SRP_in_water	mgP/l/d	_wPPrimPO4W_ = - _wPUptPhyt_ + _wPExcrPhytW_ + _wPLossPhytPO4_ + _wPMortPhytPO4W_
_wPPrimDetW_	Detritus_in_water	mgP/l/d	_wPPrimDetW_ = _wPLossPhytDet_ + _wPMortPhytDetW_
_tPMortPhytPO4S_	soluble_P_flux_from_died_Algae	gP/m2/d	_tPMortPhytPO4S_ = _fDissMortPhyt_ * _tPMortPhytS_
_tPMortPhytDetS_	detrital_P_flux_from_died_Algae	gP/m2/d	_tPMortPhytDetS_ = _tPMortPhytS_ - _tPMortPhytPO4S_
_tPPrimDetS_	Sediment_detritus	gP/m2/d	_tPPrimDetS_ = _IF_ (_InclPhytS_ _EQ_ _TRUE_) _THEN_ _tPMortPhytDetS_ _ELSE_ _tPSetPhyt_ _ENDIF_
_tPPrimPO4S_	Pore_water_P	gP/m2/d	_tPPrimPO4S_ = _tPExcrPhytS_ + _tPMortPhytPO4S_
_tPPrimTotT_	total_P_flux	gP/m2/d	_tPPrimTotT_ = 0.0
_wNMortPhytNH4W_	ammonium_flux_from_died_Algae	mgN/l/d	_wNMortPhytNH4W_ = _fDissMortPhyt_ * _wNMortPhytW_
_wNMortPhytDetW_	detrital_N_flux_from_died_Algae	mgN/l/d	_wNMortPhytDetW_ = _wNMortPhytW_ - _wNMortPhytNH4W_
_wNLossPhytNH4_	NH4-N_grazing_loss	mgN/l/d	_wNLossPhytNH4_ = _fDissLoss_ * _wNLossPhyt_
_wNLossPhytDet_	detrital_N_grazing_loss	mgN/l/d	_wNLossPhytDet_ = _wNLossPhyt_ - _wNLossPhytNH4_
_wNPrimNH4W_	ammonium_in_water	mgN/l/d	_wNPrimNH4W_ = - _wNUptNH4Phyt_ + _wNExcrPhytW_ + _wNLossPhytNH4_ + _wNMortPhytNH4W_
_wNPrimNO3W_	nitrate_in_water	mgN/l/d	_wNPrimNO3W_ = - _wNUptNO3Phyt_
_wNPrimDetW_	Detritus_in_water	mgN/l/d	_wNPrimDetW_ = _wNLossPhytDet_ + _wNMortPhytDetW_
_tNMortPhytNH4S_	ammonium_flux_from_died_Algae	gN/m2/d	_tNMortPhytNH4S_ = _fDissMortPhyt_ * _tNMortPhytS_
_tNMortPhytDetS_	detrital_N_flux_from_died_Algae	gN/m2/d	_tNMortPhytDetS_ = _tNMortPhytS_ - _tNMortPhytNH4S_
_tNPrimNH4S_	Pore_water_ammonium	gN/m2/d	_tNPrimNH4S_ = _tNExcrPhytS_ + _tNMortPhytNH4S_
_tNPrimNO3S_	Pore_water_nitrate	gN/m2/d	_tNPrimNO3S_ = 0.0
_tNPrimDetS_	Sediment_detritus	gN/m2/d	_tNPrimDetS_ = _IF_ (_InclPhytS_ _EQ_ _TRUE_) _THEN_ _tNMortPhytDetS_ _ELSE_ _tNSetPhyt_ _ENDIF_
_tNPrimTotT_	total_N_flux	gN/m2/d	_tNPrimTotT_ = 0.0
_tSiExcrDiatS_	Si_excretion_of_bottom_Algae	gSi/m2/d	_tSiExcrDiatS_ = _cSiDDiat_ * _tDRespDiatS_
_tSiMortDiatS_	mortality_of_bottom_Algae	gSi/m2/d	_tSiMortDiatS_ = _cSiDDiat_ * _tDMortDiatS_
_wSiPrimSiO2W_	total_Si_flux_to_SiO2_in_PRIM_module	mgSi/l/d	_wSiPrimSiO2W_ = _wSiExcrDiatW_ - _wSiUptDiat_ + _tSiExcrDiatS_ / _sDepthW_
_wSiPrimDetW_	total_Si_flux_to_sed_detritus_in_PRIM_module	mgSi/l/d	_wSiPrimDetW_ = _wSiMortDiatW_ + _wSiLossDiat_
_tSiPrimDiatS_	total_Si_flux_to_sed_diatoms_in_PRIM_module	gSi/m2/d	_tSiPrimDiatS_ = _IF_ (_InclPhytS_ _EQ_ _TRUE_) _THEN_ _tSiSetDiat_ - _tSiResusDiat_ - _tSiExcrDiatS_ - _tSiMortDiatS_ _ELSE_ 0.0 _ENDIF_
_tSiPrimDetS_	Sediment_detritus	gSi/m2/d	_tSiPrimDetS_ = _IF_ (_InclPhytS_ _EQ_ _TRUE_) _THEN_ _tSiMortDiatS_ _ELSE_ _tSiSetDiat_ _ENDIF_
_tSiPrimTotT_	total_Si_flux	gSi/m2/d	_tSiPrimTotT_ = 0.0
_aPACoef_	Poole-Atkins_coefficient	-	_aPACoef_ = _cPACoefMin_ +(_cPACoefMax_ - _cPACoefMin_) * _hPACoef_ / (_hPACoef_ + _oDOMW_)
_bSecchiMax_	max_Secchi_depth	m	_bSecchiMax_ = _sDepthW_ + _cSecchiPlus_
_aSecchi_	Secchi_depth	m	_aSecchi_ = _MIN_(_bSecchiMax_,_aPACoef_ / _aExtCoefOpen_)
_aTransparency_	Secchi_depth	m	_aTransparency_ = _aSecchi_ / _sDepthW_
_aDepthEuph_	euphotic_depth	m	_aDepthEuph_ = _cEuph_ * _aSecchi_
_aRelDepthEuph_	relative_euphotic_depth	m	_aRelDepthEuph_ = _aDepthEuph_ / _sDepthW_
_aChlaH_	Chla_per_m2	mg_chlorophyll-a/m2	_aChlaH_ = _oChla_ * _sDepthW_
_aCovPhytW_	%_cover_with_algae	%	_aCovPhytW_ = _cCovSpPhyt_ *(_oDPhytW_ * _sDepthW_)
_rExtChPhyt_	average_spec_extinction_of_algae_per_unit_chl-a	m2/g_chl-a	_rExtChPhyt_ = _aExtPhyt_ /(_oChla_ / _mgPerg_ + _NearZero_)
_uFunTmZoo_	temp_function_of_zooplankton	-	_uFunTmZoo_ = _EXP_(-0.5/(_cSigTmZoo_*_cSigTmZoo_) *((_uTm_-_cTmOptZoo_)*(_uTm_-_cTmOptZoo_) -(_cTmRef_-_cTmOptZoo_)*(_cTmRef_-_cTmOptZoo_)))
_rPDZoo_	P/D_ratio_herbzooplankton	mgP/mgDW	_rPDZoo_ = _sPZoo_ /(_sDZoo_+_NearZero_)
_rNDZoo_	N/C_ratio_herbzooplankton	mgN/mgDW	_rNDZoo_ = _sNZoo_/(_sDZoo_+_NearZero_)
_oDFoodZoo_	food_for_zooplankton	mgD/l	_oDFoodZoo_ = _cPrefDiat_ * _sDDiatW_ + _cPrefGren_ * _sDGrenW_ + _cPrefBlue_ * _sDBlueW_ + _cPrefDet_ * _sDDetW_
_aFilt_	filtering_rate	ltr/mgDW/d	_aFilt_ = _cFiltMax_ * _uFunTmZoo_ * _hFilt_ /(_hFilt_ + _oDOMW_)
_ukDAssTmZoo_	max_assimilation_rate_of_zooplanktontemp_corrected	d-1	_ukDAssTmZoo_ = _fDAssZoo_ * _cFiltMax_ * _uFunTmZoo_ * _hFilt_
_aDSatZoo_	food_saturation_function_of_zooplankton	-	_aDSatZoo_ = _oDFoodZoo_ /(_hFilt_ + _oDOMW_)
_ukDRespTmZoo_	respiration_constant_of_zooplankton	d-1	_ukDRespTmZoo_ = _kDRespZoo_ * _uFunTmZoo_
_ukDIncrZoo_	intrinsic_rate_of_increase_of_zooplankton	d-1	_ukDIncrZoo_ = _ukDAssTmZoo_ - _ukDRespTmZoo_ - _kMortZoo_
_wDEnvZoo_	environmental_correction_of_zooplankton	mg/l/d	_wDEnvZoo_ = _MAX_(0.0,_ukDIncrZoo_ / _cDCarrZoo_ * _sDZoo_*_sDZoo_)
_wDAssZoo_	assimilation_of_zooplankton	mg/l/d	_wDAssZoo_ = _aDSatZoo_ *(_ukDAssTmZoo_ * _sDZoo_ - _wDEnvZoo_)
_wDConsZoo_	consumption_of_zooplankton	mg/l/d	_wDConsZoo_ = _wDAssZoo_ / _fDAssZoo_
_wDConsDetZoo_	DW_detritus_consumption_by_zooplankton	mg/l/d	_wDConsDetZoo_ = _cPrefDet_*_sDDetW_ / _oDFoodZoo_ * _wDConsZoo_
_wDConsDiatZoo_	DW_diatoms_consumption_by_zooplankton	mg/l/d	_wDConsDiatZoo_ = _cPrefDiat_*_sDDiatW_ / _oDFoodZoo_ * _wDConsZoo_
_wDConsGrenZoo_	DW_greens_consumption_by_zooplankton	mg/l/d	_wDConsGrenZoo_ = _cPrefGren_*_sDGrenW_ / _oDFoodZoo_ * _wDConsZoo_
_wDConsBlueZoo_	DW_blue-greens_consumption_by_zooplankton	mg/l/d	_wDConsBlueZoo_ = _cPrefBlue_*_sDBlueW_ / _oDFoodZoo_ * _wDConsZoo_
_wDConsPhytZoo_	phytoplankton_consumption_by_zooplankton	mg/l/d	_wDConsPhytZoo_ = _wDConsDiatZoo_ + _wDConsGrenZoo_ + _wDConsBlueZoo_
_wDEgesZoo_	egestion_of_zooplankton	mg/l/d	_wDEgesZoo_ = _wDConsZoo_ - _wDAssZoo_
_aCorDRespZoo_	corr_factor_of_zoopl_respiration_for_P_and_N_content	-	_aCorDRespZoo_ = _MAX_(_cPDZooRef_ / _rPDZoo_,_cNDZooRef_ / _rNDZoo_)
_wDRespZoo_	zoopl_respiration	mg/l/d	_wDRespZoo_ = _aCorDRespZoo_ * _ukDRespTmZoo_ * _sDZoo_
_wDMortZoo_	zoopl_mortalityincl_environmental_correction	mg/l/d	_wDMortZoo_ = _kMortZoo_ * _sDZoo_ +(1.0 - _aDSatZoo_) * _wDEnvZoo_
_oPFoodZoo_	Zooplankton_food	mgP/l	_oPFoodZoo_ = _cPrefDiat_*_sPDiatW_ + _cPrefGren_*_sPGrenW_ + _cPrefBlue_*_sPBlueW_ + _cPrefDet_ * _sPDetW_
_rPDFoodZoo_	P/D_ratio_of_zooplankton_food	mgP/mgDW	_rPDFoodZoo_ = _oPFoodZoo_ /(_oDFoodZoo_+_NearZero_)
_wPConsDiatZoo_	P_diatom_consumption_by_zoopl	mgP/l/d	_wPConsDiatZoo_ = _rPDDiatW_ * _wDConsDiatZoo_
_wPConsGrenZoo_	P_green_consumption_by_zoopl	mgP/l/d	_wPConsGrenZoo_ = _rPDGrenW_ * _wDConsGrenZoo_
_wPConsBlueZoo_	P_bluegreen_consumption_by_zoopl	mgP/l/d	_wPConsBlueZoo_ = _rPDBlueW_ * _wDConsBlueZoo_
_wPConsPhytZoo_	total_P_phytoplankton_consumption_by_zoopl	mgP/l/d	_wPConsPhytZoo_ = _wPConsDiatZoo_ + _wPConsGrenZoo_ + _wPConsBlueZoo_
_wPConsDetZoo_	consumption_of_detrital_P	mgP/l/d	_wPConsDetZoo_ = _rPDDetW_ * _wDConsDetZoo_
_wPConsZoo_	total_P_consumption	mgP/l/d	_wPConsZoo_ = _wPConsPhytZoo_ + _wPConsDetZoo_
_afPAssZoo_	P_assimilation_efficiency_of_herbivores	-	_afPAssZoo_ = _MIN_(1.0,_cPDZooRef_ / _rPDFoodZoo_ * _fDAssZoo_)
_wPAssZoo_	assimilation_by_herbivores	mgP/l/d	_wPAssZoo_ = _afPAssZoo_ * _wPConsZoo_
_wPEgesZoo_	P_egestion	mgP/l/d	_wPEgesZoo_ = _wPConsZoo_ - _wPAssZoo_
_wPEgesZooPO4_	soluble_P_egestion	mgP/l/d	_wPEgesZooPO4_ = _fDissEgesZoo_*_wPEgesZoo_
_wPEgesZooDet_	detrital_P_egestion	mgP/l/d	_wPEgesZooDet_ = _wPEgesZoo_ - _wPEgesZooPO4_
_akPExcrZoo_	P_excretion_rate_of_herbivores	d-1	_akPExcrZoo_ = _rPDZoo_ / _cPDZooRef_ * _kDRespZoo_ * _uFunTmZoo_
_wPExcrZoo_	P_excretion	mgP/l/d	_wPExcrZoo_ = _akPExcrZoo_*_sPZoo_
_wPMortZoo_	mortality	mgP/l/d	_wPMortZoo_ = _rPDZoo_ * _wDMortZoo_
_wPMortZooPO4_	soluble_P_mortality	mgP/l/d	_wPMortZooPO4_ = _fDissMortZoo_ * _wPMortZoo_
_wPMortZooDet_	detrital_P_mortality	mgP/l/d	_wPMortZooDet_ = _wPMortZoo_ - _wPMortZooPO4_
_oNFoodZoo_	Zooplankton_food	mgN/l	_oNFoodZoo_ = _cPrefDiat_*_sNDiatW_ + _cPrefGren_*_sNGrenW_ + _cPrefBlue_*_sNBlueW_ + _cPrefDet_*_sNDetW_
_rNDFoodZoo_	N/C_ratio_of_zooplankton_food	mgN/mgDW	_rNDFoodZoo_ = _oNFoodZoo_ /(_oDFoodZoo_+_NearZero_)
_wNConsDiatZoo_	N_diatom_consumption_by_zoopl	mgN/l/d	_wNConsDiatZoo_ = _rNDDiatW_*_wDConsDiatZoo_
_wNConsGrenZoo_	N_green_consumption_by_zoopl	mgN/l/d	_wNConsGrenZoo_ = _rNDGrenW_*_wDConsGrenZoo_
_wNConsBlueZoo_	N_bluegreen_consumption_by_zoopl	mgN/l/d	_wNConsBlueZoo_ = _rNDBlueW_*_wDConsBlueZoo_
_wNConsPhytZoo_	total_N_phytoplankton_consumption_by_zoopl	mgN/l/d	_wNConsPhytZoo_ = _wNConsDiatZoo_ + _wNConsGrenZoo_ + _wNConsBlueZoo_
_wNConsDetZoo_	consumption_of_detrital_N	mgN/l/d	_wNConsDetZoo_ = _rNDDetW_*_wDConsDetZoo_
_wNConsZoo_	total_N_consumption	mgN/l/d	_wNConsZoo_ = _wNConsPhytZoo_ + _wNConsDetZoo_
_afNAssZoo_	N_assimilation_efficiency_of_herbivores	-	_afNAssZoo_ = _MIN_(1.0,_cNDZooRef_ / _rNDFoodZoo_ * _fDAssZoo_)
_wNAssZoo_	assimilation_by_herbivores	mgN/l/d	_wNAssZoo_ = _afNAssZoo_*_wNConsZoo_
_wNEgesZoo_	N_egestion	mgN/l/d	_wNEgesZoo_ = _wNConsZoo_ - _wNAssZoo_
_wNEgesZooNH4_	soluble_N_egestion	mgN/l/d	_wNEgesZooNH4_ = _fDissEgesZoo_*_wNEgesZoo_
_wNEgesZooDet_	detrital_N_egestion	mgN/l/d	_wNEgesZooDet_ = _wNEgesZoo_ - _wNEgesZooNH4_
_kNExcrZoo_	N_excretion_rate_of_herbivores	d-1	_kNExcrZoo_ = _rNDZoo_ / _cNDZooRef_ * _kDRespZoo_ * _uFunTmZoo_
_wNExcrZoo_	N_excretion	mgN/l/d	_wNExcrZoo_ = _kNExcrZoo_*_sNZoo_
_wNMortZoo_	mortality	mgN/l/d	_wNMortZoo_ = _rNDZoo_*_wDMortZoo_
_wNMortZooNH4_	soluble_N_mortality	mgN/l/d	_wNMortZooNH4_ = _fDissMortZoo_*_wNMortZoo_
_wNMortZooDet_	detrital_N_mortality	mgN/l/d	_wNMortZooDet_ = _wNMortZoo_ - _wNMortZooNH4_
_wSiConsDiatZoo_	consumption_of_diatoms	mgSi/l/d	_wSiConsDiatZoo_ = _cSiDDiat_ * _wDConsDiatZoo_
_uFunTmBent_	temp_function_of_zoobenthos	-	_uFunTmBent_ = _EXP_(-0.5/(_cSigTmBent_*_cSigTmBent_) *((_uTm_-_cTmOptBent_)*(_uTm_-_cTmOptBent_) - (_cTmRef_-_cTmOptBent_)*(_cTmRef_-_cTmOptBent_)))
_aDFoodBent_	food_for_zoobenthos	gD/m2	_aDFoodBent_ = _sDDetS_ + _aDPhytS_
_rPDBent_	P/D_ratio_of_zoobenthos	gP/gD	_rPDBent_ = _sPBent_ /(_sDBent_+_NearZero_)
_rNDBent_	N/D_ratio_of_zoobenthos	gN/g	_rNDBent_ = _sNBent_ /(_sDBent_+_NearZero_)
_tDMigrBent_	migration_flux	gD/m2/d	_tDMigrBent_ = _kMigrBent_ *(_cDBentIn_ - _sDBent_)
_aDSatBent_	food_limitation_function_of_zoobenthos	-	_aDSatBent_ = _aDFoodBent_ /(_hDFoodBent_ + _aDFoodBent_)
_ukDIncrBent_	intrinsic_net_increase_rate_of_zoobenthos	d-1	_ukDIncrBent_ = (_kDAssBent_ - _kDRespBent_) * _uFunTmBent_ - _kMortBent_
_tDEnvBent_	environmental_correction_of_zoobenthos	gD/m2/d	_tDEnvBent_ = _MAX_(0.0,_ukDIncrBent_ / _cDCarrBent_ * _sDBent_*_sDBent_)
_tDAssBent_	assimilation_of_zoobenthos	gD/m2/d	_tDAssBent_ = _aDSatBent_ *(_kDAssBent_ * _uFunTmBent_ * _sDBent_ - _tDEnvBent_)
_aDAssBentSp_	specific_assimilation_rate_of_zoobenthos	d-1	_aDAssBentSp_ = _tDAssBent_ / _sDBent_
_tDConsBent_	consumption_of_zoobenthos	gD/m2/d	_tDConsBent_ = _tDAssBent_ / _fDAssBent_
_tDConsDetBent_	detritus_consumption_by_zoobenthos	gD/m2/d	_tDConsDetBent_ = _sDDetS_ / _aDFoodBent_ * _tDConsBent_
_tDConsDiatBent_	diatoms_consumption_by_zoobenthos	gD/m2/d	_tDConsDiatBent_ = _sDDiatS_ / _aDFoodBent_ * _tDConsBent_
_tDConsGrenBent_	greens_consumption_by_zoobenthos	gD/m2/d	_tDConsGrenBent_ = _sDGrenS_ / _aDFoodBent_ * _tDConsBent_
_tDConsBlueBent_	blue-greens_consumption_by_zoobenthos	gD/m2/d	_tDConsBlueBent_ = _sDBlueS_ / _aDFoodBent_ * _tDConsBent_
_tDConsPhytBent_	phutoplankton_consumption_by_zoobenthos	gD/m2/d	_tDConsPhytBent_ = _tDConsDiatBent_ + _tDConsGrenBent_ + _tDConsBlueBent_
_tDEgesBent_	egestion_of_zoobenthos	gD/m2/d	_tDEgesBent_ = _tDConsBent_ - _tDAssBent_
_tDRespBent_	respiration_of_zoobenthos	gD/m2/d	_tDRespBent_ = (_cPDBentRef_ / _rPDBent_) * _kDRespBent_ * _uFunTmBent_ * _sDBent_
_tDMortBent_	zoobenthos_mortality_incl_environmental_correction	gD/m2/d	_tDMortBent_ = _kMortBent_*_sDBent_ +(1.0 - _aDSatBent_) * _tDEnvBent_
_aPFoodBent_	food_for_zoobenthos	gP/m2	_aPFoodBent_ = _sPDetS_ + _aPPhytS_
_rPDFoodBent_	average_P/D_ratio_of_zoobenthos_food	gP/gD	_rPDFoodBent_ = _aPFoodBent_ /(_aDFoodBent_+_NearZero_)
_tPConsDetBent_	detrital_P_consumption_by_zoobenthos	gP/m2/d	_tPConsDetBent_ = _rPDDetS_ * _tDConsDetBent_
_tPConsDiatBent_	diatom_P_consumption_by_zoobenthos	gP/m2/d	_tPConsDiatBent_ = _rPDDiatS_ * _tDConsDiatBent_
_tPConsGrenBent_	greens_P_consumption_by_zoobenthos	gP/m2/d	_tPConsGrenBent_ = _rPDGrenS_ * _tDConsGrenBent_
_tPConsBlueBent_	blue-greens_P_consumption_by_zoobenthos	gP/m2/d	_tPConsBlueBent_ = _rPDBlueS_ * _tDConsBlueBent_
_tPConsPhytBent_	phytoplankton_P_consumption_by_zoobenthos	gP/m2/d	_tPConsPhytBent_ = _tPConsDiatBent_ + _tPConsGrenBent_ + _tPConsBlueBent_
_tPConsBent_	total_P_consumption_of_zoobenthos	gP/m2/d	_tPConsBent_ = _tPConsDetBent_ + _tPConsPhytBent_
_afPAssBent_	P_assim_efficiency_of_zoobenthos	-	_afPAssBent_ = _MIN_(1.0,_cPDBentRef_ / _rPDFoodBent_ * _fDAssBent_)
_tPAssBent_	P_assimilation_of_zoobenthos	gP/m2/d	_tPAssBent_ = _afPAssBent_ * _tPConsBent_
_tPEgesBent_	egestion_of_zoobenthos	gP/m2/d	_tPEgesBent_ = _tPConsBent_ - _tPAssBent_
_tPEgesBentPO4_	SRP_egestion_of_zoobenthos	gP/m2/d	_tPEgesBentPO4_ = _fDissEgesBent_ * _tPEgesBent_
_tPEgesBentDet_	detrital_P_egestion_of_zoobenthos	gP/m2/d	_tPEgesBentDet_ = (1.0 - _fDissEgesBent_) * _tPEgesBent_
_tPExcrBent_	P_excretion_of_zoobenthos	d-1	_tPExcrBent_ = (_rPDBent_ / _cPDBentRef_) * _kDRespBent_ * _uFunTmBent_ * _sPBent_
_tPMortBent_	mortality_of_zoobenthos	gP/m2/d	_tPMortBent_ = _rPDBent_ * _tDMortBent_
_tPMortBentPO4_	part_of_died_zoobenthos_P_becoming_dissolved_P	gP/m2/d	_tPMortBentPO4_ = _fDissMortBent_ * _tPMortBent_
_tPMortBentDet_	part_of_died_zoobenthos_P_becoming_detrital_P	gP/m2/d	_tPMortBentDet_ = (1.0-_fDissMortBent_)*_tPMortBent_
_tPMigrBent_	net_migration_flux	gP/m2/d	_tPMigrBent_ = _kMigrBent_ *(_cPDBentRef_*_cDBentIn_ - _sPBent_)
_aNFoodBent_	food_for_zoobenthos	gN/m2	_aNFoodBent_ = _sNDetS_ + _aNPhytS_
_rNDFoodBent_	average_N/D_ratio_of_zoobenthos_food	gN/gD	_rNDFoodBent_ = _aNFoodBent_ /(_aDFoodBent_+_NearZero_)
_tNMigrBent_	Net_migration_flux	gN/m2/d	_tNMigrBent_ = _kMigrBent_ *(_cNDBentRef_*_cDBentIn_ - _sNBent_)
_tNConsDetBent_	detrital_N_consumption_by_zoobenthos	gN/m2/d	_tNConsDetBent_ = _rNDDetS_ * _tDConsDetBent_
_tNConsDiatBent_	diatom_N_consumption_by_zoobenthos	gN/m2/d	_tNConsDiatBent_ = _rNDDiatS_ * _tDConsDiatBent_
_tNConsGrenBent_	greens_N_consumption_by_zoobenthos	gN/m2/d	_tNConsGrenBent_ = _rNDGrenS_ * _tDConsGrenBent_
_tNConsBlueBent_	blue-greens_N_consumption_by_zoobenthos	gN/m2/d	_tNConsBlueBent_ = _rNDBlueS_ * _tDConsBlueBent_
_tNConsPhytBent_	phytoplankton_N_consumption_by_zoobenthos	gN/m2/d	_tNConsPhytBent_ = _tNConsDiatBent_ + _tNConsGrenBent_ + _tNConsBlueBent_
_tNConsBent_	total_N_consumption_of_zoobenthos	gN/m2/d	_tNConsBent_ = _tNConsDetBent_ + _tNConsPhytBent_
_afNAssBent_	N_assim_efficiency_of_zoobenthos	-	_afNAssBent_ = _MIN_(1.0,_cNDBentRef_ / _rNDFoodBent_ * _fDAssBent_)
_tNAssBent_	N_assimilation_of_zoobenthos	gN/m2/d	_tNAssBent_ = _afNAssBent_ * _tNConsBent_
_tNEgesBent_	egestion_of_zoobenthos	gN/m2/d	_tNEgesBent_ = _tNConsBent_ - _tNAssBent_
_tNEgesBentNH4_	NH4_egestion_of_zoobenthos	gN/m2/d	_tNEgesBentNH4_ = _fDissEgesBent_ * _tNEgesBent_
_tNEgesBentDet_	detrital_N_egestion_of_zoobenthos	gN/m2/d	_tNEgesBentDet_ = (1.0 - _fDissEgesBent_) * _tNEgesBent_
_tNExcrBent_	N_excretion_of_zoobenthos	d-1	_tNExcrBent_ = (_rNDBent_ / _cNDBentRef_) * _kDRespBent_ * _uFunTmBent_ * _sNBent_
_tNMortBent_	mortality_of_zoobenthos	gN/m2/d	_tNMortBent_ = _rNDBent_ * _tDMortBent_
_tNMortBentNH4_	part_of_died_zoobenthos_N_becoming_ammonium-N	gN/m2/d	_tNMortBentNH4_ = _fDissMortBent_*_tNMortBent_
_tNMortBentDet_	part_of_died_zoobenthos_N_becoming_detrital_N	gN/m2/d	_tNMortBentDet_ = (1.0-_fDissMortBent_)*_tNMortBent_
_tSiConsDiatBent_	diatom_consumption_by_zoobenthos	gSi/m2/d	_tSiConsDiatBent_ = _cSiDDiat_ * _tDConsDiatBent_
_aDFish_	total_fish_biomass	gD_m-2	_aDFish_ = _sDFiJv_ + _sDFiAd_
_aPFish_	total_fish_biomass	gP_m-2	_aPFish_ = _sPFiJv_ + _sPFiAd_
_aNFish_	total_fish_biomass	gN_m-2	_aNFish_ = _sNFiJv_ + _sNFiAd_
_rPDFiJv_	P/D_ratio_of_young_fish	gP/gD	_rPDFiJv_ = _sPFiJv_ /(_sDFiJv_+_NearZero_)
_rPDFiAd_	P/D_ratio_of_adult_fish	gP/gD	_rPDFiAd_ = _sPFiAd_ /(_sDFiAd_+_NearZero_)
_rNDFiJv_	N/D_ratio_of_young_fish	gN/gD	_rNDFiJv_ = _sNFiJv_ /(_sDFiJv_+_NearZero_)
_rNDFiAd_	N/D_ratio_of_adult_fish	gN/gD	_rNDFiAd_ = _sNFiAd_ /(_sDFiAd_+_NearZero_)
_tDReprFish_	Reproduction_flux	gD_m-2_d-1	_tDReprFish_ = _IF_ (_FALSE_ _EQ_ _InclSeason_) _THEN_ ((1/_DaysPerYear_)*_fReprFish_) * _sDFiAd_ _ELSEIF_ (_Day_ _GE_ _cDayReprFish_ _AND_ _Day_ _LT_ _cDayReprFish_ + 1.0) _THEN_ _fReprFish_ * _sDFiAd_ _ELSE_ 0.0 _ENDIF_
_tDAgeFish_	Ageing	gD_m-2_d-1	_tDAgeFish_ = _IF_ (_FALSE_ _EQ_ _InclSeason_) _THEN_ ((1/_DaysPerYear_)*_fAgeFish_) * _sDFiJv_ _ELSEIF_ (_Day_ _GE_ 364.0) _THEN_ _fAgeFish_ * _sDFiJv_ _ELSE_ 0.0 _ENDIF_
_aFunVegFish_	vegetation_dependence_of_fish_feeding	-	_aFunVegFish_ = _MAX_(0.0,1.0 - _cRelVegFish_ * _aCovVeg_)
_aDSatFiJv_	food_limitation_function_of_young_fish	-	_aDSatFiJv_ = (_sDZoo_ * _sDepthW_) *(_sDZoo_ * _sDepthW_) /(_hDZooFiJv_ * _hDZooFiJv_ + (_sDZoo_ * _sDepthW_) *(_sDZoo_ * _sDepthW_))
_ukDIncrFiJv_	intrinsic_net_increase_rate_of_fish	d-1	_ukDIncrFiJv_ = (_kDAssFiJv_ - _kDRespFiJv_) * _uFunTmFish_ - _kMortFiJv_
_tDEnvFiJv_	environmental_correction_of_fish	gD/m2/d	_tDEnvFiJv_ = _MAX_(0.0,_ukDIncrFiJv_ /(_cDCarrFish_ - _sDFiAd_) * _sDFiJv_*_sDFiJv_)
_tDAssFiJv_	assimilation_of_fish	gD/m2/d	_tDAssFiJv_ = _aDSatFiJv_ *(_kDAssFiJv_ * _uFunTmFish_ * _sDFiJv_ - _tDEnvFiJv_)
_tDConsFiJv_	zooplankton_consumption_of_fish	gD/m2/d	_tDConsFiJv_ = _tDAssFiJv_ / _fDAssFiJv_
_tDEgesFiJv_	egestion_of_fish	gD/m2/d	_tDEgesFiJv_ = _tDConsFiJv_ - _tDAssFiJv_
_tDRespFiJv_	respiration_of_fish	gD/m2/d	_tDRespFiJv_ = (_cPDFishRef_ / _rPDFiJv_) * _kDRespFiJv_ * _uFunTmFish_ * _sDFiJv_
_tDMortFiJv_	fish_mortality_incl_environmental_correction	gD/m2/d	_tDMortFiJv_ = _kMortFiJv_ * _sDFiJv_ +(1.0 - _aDSatFiJv_) * _tDEnvFiJv_
_tDMigrFiJv_	migration_flux	gD/m2/d	_tDMigrFiJv_ = _kMigrFish_ *(_cDFiJvIn_ - _sDFiJv_)
_aDSatFiAd_	food_limitation_function_of_adult_fish	-	_aDSatFiAd_ = (_aFunVegFish_ * _sDBent_) *(_aFunVegFish_ * _sDBent_) /(_hDBentFiAd_ * _hDBentFiAd_ + (_aFunVegFish_ * _sDBent_) *(_aFunVegFish_ * _sDBent_))
_ukDIncrFiAd_	intrinsic_net_increase_rate_of_fish	d-1	_ukDIncrFiAd_ = (_kDAssFiAd_ - _kDRespFiAd_) * _uFunTmFish_ - _kMortFiAd_
_tDEnvFiAd_	environmental_correction_of_fish	gD/m2/d	_tDEnvFiAd_ = _MAX_(0.0,_ukDIncrFiAd_ /(_cDCarrFish_ - _sDFiJv_) * _sDFiAd_*_sDFiAd_)
_tDAssFiAd_	assimilation_of_fish	gD/m2/d	_tDAssFiAd_ = _aDSatFiAd_ *(_kDAssFiAd_ * _uFunTmFish_ * _sDFiAd_ - _tDEnvFiAd_)
_tDConsFiAd_	zoobenthos_consumption_of_fish	gD/m2/d	_tDConsFiAd_ = _tDAssFiAd_ / _fDAssFiAd_
_tDEgesFiAd_	egestion_of_fish	gD/m2/d	_tDEgesFiAd_ = _tDConsFiAd_ - _tDAssFiAd_
_tDRespFiAd_	respiration_of_fish	gD/m2/d	_tDRespFiAd_ = (_cPDFishRef_ / _rPDFiAd_) * _kDRespFiAd_ * _uFunTmFish_ * _sDFiAd_
_tDMortFiAd_	fish_mortality_incl_environmental_correction	gD/m2/d	_tDMortFiAd_ = _kMortFiAd_ * _sDFiAd_ +(1.0 - _aDSatFiAd_) * _tDEnvFiAd_
_ukHarvFish_	fish_harvesting_constant	d-1	_ukHarvFish_ = _IF_ (_COS_(2.0 * _Pi_ * _sTime_ / _DaysPerYear_) _GT_ 0.1) _THEN_ _kHarvFishWin_ _ELSE_ _kHarvFishSum_ _ENDIF_
_tDHarvFish_	harvesting_of_fish	gD/m2/d	_tDHarvFish_ = _ukHarvFish_ * _sDFiAd_
_tDMigrFiAd_	migration_flux	gD/m2/d	_tDMigrFiAd_ = _kMigrFish_ *(_cDFiAdIn_ - _sDFiAd_)
_tDMortFish_	bent_fish_mortality	gD/m2/d	_tDMortFish_ = _tDMortFiJv_ + _tDMortFiAd_
_tDMortFishBot_	part_of_died_fish_DW_fixed_in_bones_and_scales	g/m2/d	_tDMortFishBot_ = _fDBone_ * _tDMortFish_
_tDMortFishDet_	part_of_died_fish_DW_becoming_detritus	gD/m2/d	_tDMortFishDet_ = _tDMortFish_ - _tDMortFishBot_
_tPReprFish_	Reproduction_flux	gP_m-2_d-1	_tPReprFish_ = _rPDFiAd_ * _tDReprFish_
_tPAgeFish_	Ageing	gD_m-2_d-1	_tPAgeFish_ = _rPDFiJv_ * _tDAgeFish_
_tPMigrFiJv_	net_migration_flux	gP/m2/d	_tPMigrFiJv_ = _kMigrFish_ *(_cPDFishRef_ * _cDFiJvIn_ - _sPFiJv_)
_tPConsFiJv_	(zooplankton)_P_consumption_by_FiJv	gP/m2/d	_tPConsFiJv_ = _rPDZoo_ * _tDConsFiJv_
_afPAssFiJv_	P_assim_efficiency_of_FiJv	-	_afPAssFiJv_ = _MIN_(1.0,_cPDFishRef_ / _rPDZoo_ * _fDAssFiJv_)
_tPAssFiJv_	P_assimilation_of_FiJv	gP/m2/d	_tPAssFiJv_ = _afPAssFiJv_ * _tPConsFiJv_
_tPEgesFiJv_	egestion_of_FiJv	gP/m2/d	_tPEgesFiJv_ = _tPConsFiJv_ - _tPAssFiJv_
_tPExcrFiJv_	P_excretion_of_FiJv	d-1	_tPExcrFiJv_ = (_rPDFiJv_ / _cPDFishRef_) * _kDRespFiJv_ * _uFunTmFish_ * _sPFiJv_
_tPMortFiJv_	mortality_of_FiJv	gP/m2/d	_tPMortFiJv_ = _rPDFiJv_ * _tDMortFiJv_
_tPMigrFiAd_	net_migration_flux	gP/m2/d	_tPMigrFiAd_ = _kMigrFish_ *(_cPDFishRef_ * _cDFiAdIn_ - _sPFiAd_)
_tPConsFiAd_	(zoobenthos)_P_consumption_by_FiAd	gP/m2/d	_tPConsFiAd_ = _rPDBent_ * _tDConsFiAd_
_afPAssFiAd_	P_assim_efficiency_of_FiAd	-	_afPAssFiAd_ = _MIN_(1.0,_cPDFishRef_ / _rPDBent_ * _fDAssFiAd_)
_tPAssFiAd_	P_assimilation_of_FiAd	gP/m2/d	_tPAssFiAd_ = _afPAssFiAd_ * _tPConsFiAd_
_tPEgesFiAd_	egestion_of_FiAd	gP/m2/d	_tPEgesFiAd_ = _tPConsFiAd_ - _tPAssFiAd_
_tPExcrFiAd_	P_excretion_of_FiAd	d-1	_tPExcrFiAd_ = (_rPDFiAd_ / _cPDFishRef_) * _kDRespFiAd_ * _uFunTmFish_ * _sPFiAd_
_tPMortFiAd_	mortality_of_FiAd	gP/m2/d	_tPMortFiAd_ = _rPDFiAd_ * _tDMortFiAd_
_tPHarvFish_	harvesting_of_FiAd	gP/m2/d	_tPHarvFish_ = _rPDFiAd_ * _tDHarvFish_
_tPMortFish_	-	gP/m2/d	_tPMortFish_ = _tPMortFiJv_ + _tPMortFiAd_
_tPMortFishBot_	part_of_died_fish_P_fixed_in_bones_AND_scales	gP/m2/d	_tPMortFishBot_ = _fPBone_ * _tPMortFish_
_tPMortFishPO4_	part_of_died_fish_P_becoming_dissolved_P	gP/m2/d	_tPMortFishPO4_ = _fDissMortFish_ *(_tPMortFish_ - _tPMortFishBot_)
_tPMortFishDet_	part_of_died_fish_PW_becoming_detritus	gP/m2/d	_tPMortFishDet_ = _tPMortFish_ - _tPMortFishBot_ - _tPMortFishPO4_
_tPEgesFish_	total_fish_egestion	gP_m-2_d-1	_tPEgesFish_ = _tPEgesFiJv_ + _tPEgesFiAd_
_tPEgesFishPO4_	SRP_egestion_of_fish	gP/m2/d	_tPEgesFishPO4_ = _fDissEgesFish_ * _tPEgesFish_
_tPEgesFishDet_	detrital_P_egestion_of_fish	gP/m2/d	_tPEgesFishDet_ = _tPEgesFish_ - _tPEgesFishPO4_
_tNReprFish_	Reproduction_flux	gN_m-2_d-1	_tNReprFish_ = _rNDFiAd_ * _tDReprFish_
_tNAgeFish_	Ageing	gD_m-2_d-1	_tNAgeFish_ = _rNDFiJv_ * _tDAgeFish_
_tNMigrFiJv_	net_migration_flux	gN/m2/d	_tNMigrFiJv_ = _kMigrFish_ *(_cNDFishRef_ * _cDFiJvIn_ - _sNFiJv_)
_tNConsFiJv_	(zooplankton)_N_consumption_by_FiJv	gN/m2/d	_tNConsFiJv_ = _rNDZoo_ * _tDConsFiJv_
_afNAssFiJv_	N_assim_efficiency_of_FiJv	-	_afNAssFiJv_ = _MIN_(1.0,_cNDFishRef_ / _rNDZoo_ * _fDAssFiJv_)
_tNAssFiJv_	N_assimilation_of_FiJv	gN/m2/d	_tNAssFiJv_ = _afNAssFiJv_ * _tNConsFiJv_
_tNEgesFiJv_	egestion_of_FiJv	gN/m2/d	_tNEgesFiJv_ = _tNConsFiJv_ - _tNAssFiJv_
_tNExcrFiJv_	N_excretion_of_FiJv	d-1	_tNExcrFiJv_ = (_rNDFiJv_ / _cNDFishRef_) * _kDRespFiJv_ * _uFunTmFish_ * _sNFiJv_
_tNMortFiJv_	mortality_of_FiJv	gN/m2/d	_tNMortFiJv_ = _rNDFiJv_ * _tDMortFiJv_
_tNMigrFiAd_	net_migration_flux	gN/m2/d	_tNMigrFiAd_ = _kMigrFish_ *(_cNDFishRef_ * _cDFiAdIn_ - _sNFiAd_)
_tNConsFiAd_	(zoobenthos)_N_consumption_by_FiAd	gN/m2/d	_tNConsFiAd_ = _rNDBent_ * _tDConsFiAd_
_afNAssFiAd_	N_assim_efficiency_of_FiAd	-	_afNAssFiAd_ = _MIN_(1.0,_cNDFishRef_ / _rNDBent_ * _fDAssFiAd_)
_tNAssFiAd_	N_assimilation_of_FiAd	gN/m2/d	_tNAssFiAd_ = _afNAssFiAd_ * _tNConsFiAd_
_tNEgesFiAd_	egestion_of_FiAd	gN/m2/d	_tNEgesFiAd_ = _tNConsFiAd_ - _tNAssFiAd_
_tNExcrFiAd_	N_excretion_of_FiAd	d-1	_tNExcrFiAd_ = (_rNDFiAd_ / _cNDFishRef_) * _kDRespFiAd_ * _uFunTmFish_ * _sNFiAd_
_tNMortFiAd_	mortality_of_FiAd	gN/m2/d	_tNMortFiAd_ = _rNDFiAd_ * _tDMortFiAd_
_tNHarvFish_	harvesting_of_FiAd	gN/m2/d	_tNHarvFish_ = _rNDFiAd_ * _tDHarvFish_
_tNMortFish_	-	gN/m2/d	_tNMortFish_ = _tNMortFiJv_ + _tNMortFiAd_
_tNMortFishBot_	part_of_died_fish_N_fixed_in_bones_AND_scales	gN/m2/d	_tNMortFishBot_ = _fDBone_ * _tNMortFish_
_tNMortFishNH4_	part_of_died_fish_N_becoming_dissolved_N	gN/m2/d	_tNMortFishNH4_ = _fDissMortFish_ *(_tNMortFish_ - _tNMortFishBot_)
_tNMortFishDet_	part_of_died_fish_NW_becoming_detritus	gN/m2/d	_tNMortFishDet_ = _tNMortFish_ - _tNMortFishBot_ - _tNMortFishNH4_
_tNEgesFish_	total_fish_egestion	gN_m-2_d-1	_tNEgesFish_ = _tNEgesFiJv_ + _tNEgesFiAd_
_tNEgesFishNH4_	NH4_egestion_of_fish	gN/m2/d	_tNEgesFishNH4_ = _fDissEgesFish_ * _tNEgesFish_
_tNEgesFishDet_	detrital_xN_egestion_of_fish	gxN/m2/d	_tNEgesFishDet_ = _tNEgesFish_ - _tNEgesFishNH4_
_uFunTmPisc_	temp_function_of_Pisc	-	_uFunTmPisc_ = _EXP_(-0.5 /(_cSigTmPisc_*_cSigTmPisc_) *((_uTm_ - _cTmOptPisc_)*(_uTm_ - _cTmOptPisc_) - (_cTmRef_ - _cTmOptPisc_)*(_cTmRef_ - _cTmOptPisc_)))
_tDMigrPisc_	migration_flux	gD/m2/d	_tDMigrPisc_ = _kMigrPisc_ *(_cDPiscIn_ - _sDPisc_)
_aDCarrPisc_	Carrying_capacity_of_Pisc_for_lake_without_OR_with_marsh_zone_resp	gD.m-2	_aDCarrPisc_ = _IF_ (_FALSE_ _EQ_ _InclMarsh_ _OR_ _fMarsh_ _LE_ _NearZero_) _THEN_ _MAX_(_cDCarrPiscMin_,_MIN_(_cDCarrPiscMax_,_cDCarrPiscBare_)) _ELSEIF_ (_sDShootPhra_ _LT_ _cDPhraMinPisc_) _THEN_ _cDCarrPiscMin_ _ELSEIF_ (_aCovVeg_ _LT_ _cCovVegMin_) _THEN_ _MAX_(_cDCarrPiscMin_,_MIN_(_cDCarrPiscMax_,_fMarsh_ *(1.0/_PerCent_) * _cRelPhraPisc_)) _ELSE_ _MAX_(_cDCarrPiscMin_,_MIN_(_cDCarrPiscMax_,_fMarsh_ *(1.0/_PerCent_) *(_cRelPhraPisc_ + _cRelVegPisc_))) _ENDIF_
_aFunVegPisc_	vegetation_dependence_of_Pisc_growth_rate	-	_aFunVegPisc_ = _aDSubVeg_ /(_hDVegPisc_ + _aDSubVeg_ + _NearZero_)
_aDSatPisc_	food_limitation_function_of_Pisc	-	_aDSatPisc_ = _aDFish_*_aDFish_ /(_hDFishPisc_*_hDFishPisc_ + _aDFish_*_aDFish_)
_akDIncrPisc_	intrinsic_net_increase_rate_of_Pisc	d-1	_akDIncrPisc_ = (_kDAssPisc_ * _aFunVegPisc_ - _kDRespPisc_) * _uFunTmPisc_ - _kMortPisc_
_tDEnvPisc_	environmental_correction_of_Pisc	gD/m2/d	_tDEnvPisc_ = _MAX_(0.0,_akDIncrPisc_ / _aDCarrPisc_ * _sDPisc_*_sDPisc_)
_tDAssPisc_	assimilation_of_Pisc	gD/m2/d	_tDAssPisc_ = _aDSatPisc_ *(_kDAssPisc_ * _aFunVegPisc_ * _uFunTmPisc_ * _sDPisc_ - _tDEnvPisc_)
_tDConsPisc_	consumption_of_Pisc	gD/m2/d	_tDConsPisc_ = _tDAssPisc_ / _fDAssPisc_
_tDEgesPisc_	egestion_of_Pisc	gD/m2/d	_tDEgesPisc_ = _tDConsPisc_ - _tDAssPisc_
_tDConsFiJvPisc_	young_fish_consumption_by_Pisc	gD/m2/d	_tDConsFiJvPisc_ = _sDFiJv_ / _aDFish_ * _tDConsPisc_
_tDConsFiAdPisc_	adult_fish_consumption_by_Pisc	gD/m2/d	_tDConsFiAdPisc_ = _tDConsPisc_ - _tDConsFiJvPisc_
_tDRespPisc_	respiration_of_Pisc	gD/m2/d	_tDRespPisc_ = _kDRespPisc_ * _uFunTmPisc_ * _sDPisc_
_tDMortPisc_	mortality_of_Pisc(incl_environmental_correction)	gD/m2/d	_tDMortPisc_ = _kMortPisc_ * _sDPisc_ +(1.0 - _aDSatPisc_) * _tDEnvPisc_
_tDMortPiscBot_	part_of_died_fish_DW_fixed_in_bones_AND_scales	g/m2/d	_tDMortPiscBot_ = _fDBone_ * _tDMortPisc_
_tDMortPiscDet_	part_of_died_Pisc_DW_becoming_detritus	gD/m2/d	_tDMortPiscDet_ = _tDMortPisc_ - _tDMortPiscBot_
_ukHarvPisc_	fish_harvesting_constant	d-1	_ukHarvPisc_ = _IF_ (_COS_(2.0*_Pi_ * _sTime_ / _DaysPerYear_) _GT_ 0.1) _THEN_ _kHarvPiscWin_ _ELSE_ _kHarvPiscSum_ _ENDIF_
_tDHarvPisc_	harvesting_of_Pisc	gD/m2/d	_tDHarvPisc_ = _ukHarvPisc_ * _sDPisc_
_aPPisc_	_Piscivorous_fish	gP/m2	_aPPisc_ = _cPDPisc_ * _sDPisc_
_tPConsFiJvPisc_	young_fish_consumption_by_Pisc	gP/m2/d	_tPConsFiJvPisc_ = _rPDFiJv_ * _tDConsFiJvPisc_
_tPConsFiAdPisc_	adult_fish_consumption_by_Pisc	gP/m2/d	_tPConsFiAdPisc_ = _rPDFiAd_ * _tDConsFiAdPisc_
_tPConsPisc_	total_P_consumption_by_Pisc	gP_m-2_d-1	_tPConsPisc_ = _tPConsFiJvPisc_ + _tPConsFiAdPisc_
_rPDFoodPisc_	average_P/D_ratio_of_Pisc_food	gP/gD	_rPDFoodPisc_ = _tPConsPisc_ / _tDConsPisc_
_afPAssPisc_	P_assim_efficiency_of_Pisc	-	_afPAssPisc_ = _MIN_(1.0,_cPDPisc_ / _rPDFoodPisc_ * _fDAssPisc_)
_tPAssPisc_	P_assimilation_of_Pisc	gP/m2/d	_tPAssPisc_ = _afPAssPisc_ * _tPConsPisc_
_tPEgesPisc_	egestion_of_Pisc	gP/m2/d	_tPEgesPisc_ = _tPConsPisc_ - _tPAssPisc_
_tPEgesPiscPO4_	SRP_egestion_of_Pisc	gP/m2/d	_tPEgesPiscPO4_ = _fDissEgesPisc_ * _tPEgesPisc_
_tPEgesPiscDet_	detrital_P_egestion_of_Pisc	gP/m2/d	_tPEgesPiscDet_ = _tPEgesPisc_ - _tPEgesPiscPO4_
_tPExcrPisc_	respiration_of_Pisc	gP/m2/d	_tPExcrPisc_ = _cPDPisc_ * _tDRespPisc_
_tPMortPisc_	mortality_of_Pisc	gP/m2/d	_tPMortPisc_ = _cPDPisc_ * _tDMortPisc_
_tPMortPiscBot_	part_of_died_Pisc_P_fixed_in_bones_AND_scales	gP/m2/d	_tPMortPiscBot_ = _fPBone_ * _tPMortPisc_
_tPMortPiscPO4_	part_of_died_fish_P_becoming_dissolved_P	gP/m2/d	_tPMortPiscPO4_ = _fDissMortPisc_ *(_tPMortPisc_ - _tPMortPiscBot_)
_tPMortPiscDet_	part_of_died_Pisc_P_becoming_detrital_P	gP/m2/d	_tPMortPiscDet_ = _tPMortPisc_ - _tPMortPiscBot_ - _tPMortPiscPO4_
_tPMigrPisc_	net_migration_flux	gP/m2/d	_tPMigrPisc_ = _kMigrPisc_ *(_cPDPisc_ * _cDPiscIn_ - _aPPisc_)
_tPHarvPisc_	harvesting_of_Pisc	gP/m2/d	_tPHarvPisc_ = _cPDPisc_ * _tDHarvPisc_
_aNPisc_	Piscivorous_fish	gN_m-2	_aNPisc_ = _cNDPisc_ * _sDPisc_
_tNConsFiJvPisc_	young_fish_consumption_by_Pisc	gN/m2/d	_tNConsFiJvPisc_ = _rNDFiJv_ * _tDConsFiJvPisc_
_tNConsFiAdPisc_	adult_fish_consumption_by_Pisc	gN/m2/d	_tNConsFiAdPisc_ = _rNDFiAd_ * _tDConsFiAdPisc_
_tNConsPisc_	total_N_consumption_by_Pisc	gN_m-2_d-1	_tNConsPisc_ = _tNConsFiJvPisc_ + _tNConsFiAdPisc_
_rNDFoodPisc_	average_N/D_ratio_of_Pisc_food	gN/gD	_rNDFoodPisc_ = _tNConsPisc_ / _tDConsPisc_
_afNAssPisc_	N_assim_efficiency_of_Pisc	-	_afNAssPisc_ = _MIN_(1.0,_cNDPisc_ / _rNDFoodPisc_ * _fDAssPisc_)
_tNAssPisc_	N_assimilation_of_Pisc	gN/m2/d	_tNAssPisc_ = _afNAssPisc_ * _tNConsPisc_
_tNEgesPisc_	egestion_of_Pisc	gN/m2/d	_tNEgesPisc_ = _tNConsPisc_ - _tNAssPisc_
_tNEgesPiscNH4_	SRN_egestion_of_Pisc	gN/m2/d	_tNEgesPiscNH4_ = _fDissEgesPisc_ * _tNEgesPisc_
_tNEgesPiscDet_	detrital_N_egestion_of_Pisc	gN/m2/d	_tNEgesPiscDet_ = _tNEgesPisc_ - _tNEgesPiscNH4_
_tNExcrPisc_	respiration_of_Pisc	gN/m2/d	_tNExcrPisc_ = _cNDPisc_ * _tDRespPisc_
_tNMortPisc_	mortality_of_Pisc	gN/m2/d	_tNMortPisc_ = _cNDPisc_ * _tDMortPisc_
_tNMortPiscBot_	part_of_died_Pisc_N_fixed_in_bones_AND_scales	gN/m2/d	_tNMortPiscBot_ = _fDBone_ * _tNMortPisc_
_tNMortPiscNH4_	part_of_died_fish_N_becoming_dissolved_N	gN/m2/d	_tNMortPiscNH4_ = _fDissMortPisc_ *(_tNMortPisc_ - _tNMortPiscBot_)
_tNMortPiscDet_	part_of_died_Pisc_N_becoming_detrital_N	gN/m2/d	_tNMortPiscDet_ = _tNMortPisc_ - _tNMortPiscBot_ - _tNMortPiscNH4_
_tNMigrPisc_	net_migration_flux	gN/m2/d	_tNMigrPisc_ = _kMigrPisc_ *(_cNDPisc_ * _cDPiscIn_ - _aNPisc_)
_tNHarvPisc_	harvesting_of_Pisc	gN/m2/d	_tNHarvPisc_ = _cNDPisc_ * _tDHarvPisc_
_wDWebZoo_	total_foodweb_flux_of_DW_in_Herbivorous_zooplankton	mgDW/l/d	_wDWebZoo_ = _wDAssZoo_ - _wDRespZoo_ - _wDMortZoo_ - _tDConsFiJv_ / _sDepthW_
_wPWebZoo_	total_foodweb_flux_of_P_in_Herbivorous_zooplankton	mgP/l/d	_wPWebZoo_ = _wPAssZoo_ - _wPExcrZoo_ - _wPMortZoo_ - _tPConsFiJv_ / _sDepthW_
_wNWebZoo_	total_foodweb_flux_of_N_in_Herbivorous_zooplankton	mgN/l/d	_wNWebZoo_ = _wNAssZoo_ - _wNExcrZoo_ - _wNMortZoo_ - _tNConsFiJv_ / _sDepthW_
_tDWebBent_	total_foodweb_flux_of_DW_in_Zoobenthos	gDW/m2/d	_tDWebBent_ = _tDMigrBent_ + _tDAssBent_ - _tDConsFiAd_ - _tDRespBent_ - _tDMortBent_
_tPWebBent_	total_foodweb_flux_of_P_in_Zoobenthos	gP/m2/d	_tPWebBent_ = _tPMigrBent_ + _tPAssBent_ - _tPConsFiAd_ - _tPExcrBent_ - _tPMortBent_
_tNWebBent_	total_foodweb_flux_of_N_in_Zoobenthos	gN/m2/d	_tNWebBent_ = _tNMigrBent_ + _tNAssBent_ - _tNConsFiAd_ - _tNExcrBent_ - _tNMortBent_
_tDWebFiJv_	total_foodweb_flux_of_DW_in_Young_fish	gDW/m2/d	_tDWebFiJv_ = _tDMigrFiJv_ + _tDReprFish_ - _tDAgeFish_ + _tDAssFiJv_ - _tDRespFiJv_ - _tDMortFiJv_ - _tDConsFiJvPisc_
_tPWebFiJv_	total_foodweb_flux_of_P_in_Young_fish	gP/m2/d	_tPWebFiJv_ = _tPMigrFiJv_ + _tPReprFish_ - _tPAgeFish_ + _tPAssFiJv_ - _tPExcrFiJv_ - _tPMortFiJv_ - _tPConsFiJvPisc_
_tNWebFiJv_	total_foodweb_flux_of_N_in_Young_fish	gN/m2/d	_tNWebFiJv_ = _tNMigrFiJv_ + _tNReprFish_ - _tNAgeFish_ + _tNAssFiJv_ - _tNExcrFiJv_ - _tNMortFiJv_ - _tNConsFiJvPisc_
_tDWebFiAd_	total_foodweb_flux_of_DW_in_Adult_fish	gDW/m2/d	_tDWebFiAd_ = _tDMigrFiAd_ + _tDAssFiAd_ - _tDRespFiAd_ - _tDMortFiAd_ - _tDReprFish_ + _tDAgeFish_ - _tDConsFiAdPisc_ - _tDHarvFish_
_tPWebFiAd_	total_foodweb_flux_of_P_in_Adult_fish	gP/m2/d	_tPWebFiAd_ = _tPMigrFiAd_ + _tPAssFiAd_ - _tPExcrFiAd_ - _tPMortFiAd_ - _tPReprFish_ + _tPAgeFish_ - _tPConsFiAdPisc_ - _tPHarvFish_
_tNWebFiAd_	total_foodweb_flux_of_N_in_Adult_fish	gN/m2/d	_tNWebFiAd_ = _tNMigrFiAd_ + _tNAssFiAd_ - _tNExcrFiAd_ - _tNMortFiAd_ - _tNReprFish_ + _tNAgeFish_ - _tNConsFiAdPisc_ - _tNHarvFish_
_tDWebPisc_	total_foodweb_flux_of_DW_in_predatory_fish	g/m2/d	_tDWebPisc_ = _tDMigrPisc_ + _tDAssPisc_ - _tDRespPisc_ - _tDMortPisc_ - _tDHarvPisc_
_wDWebDetW_	total_foodweb_flux_of_DW_in_Detritus_in_lake_water	mg/l/d	_wDWebDetW_ = _IF_ (_FALSE_ _EQ_ _InclWeb_) _THEN_ 0.0 _ELSE_ - _wDConsDetZoo_ + _wDEgesZoo_ + _wDMortZoo_ +(_tDEgesFiJv_ + _tDEgesFiAd_ + _tDMortFishDet_ + _tDEgesPisc_ + _tDMortPiscDet_) / _sDepthW_ _ENDIF_
_wDWebDiatW_	total_foodweb_flux_of_DW_in_Diatoms_in_lake_water	mg/l/d	_wDWebDiatW_ = _IF_ (_FALSE_ _EQ_ _InclWeb_) _THEN_ 0.0 _ELSE_ - _wDConsDiatZoo_ _ENDIF_
_wDWebGrenW_	total_foodweb_flux_of_DW_in_Greens_in_lake_water	mg/l/d	_wDWebGrenW_ = _IF_ (_FALSE_ _EQ_ _InclWeb_) _THEN_ 0.0 _ELSE_ - _wDConsGrenZoo_ _ENDIF_
_wDWebBlueW_	total_foodweb_flux_of_DW_in_Blue-greens_in_lake_water	mg/l/d	_wDWebBlueW_ = _IF_ (_FALSE_ _EQ_ _InclWeb_) _THEN_ 0.0 _ELSE_ - _wDConsBlueZoo_ _ENDIF_
_tDWebDetS_	total_foodweb_flux_of_DW_in_Sediment_detritus_in_lake	gDW/m2/d	_tDWebDetS_ = _IF_ (_FALSE_ _EQ_ _InclWeb_) _THEN_ 0.0 _ELSE_ - _tDConsDetBent_ + _tDEgesBent_ + _tDMortBent_ _ENDIF_
_tDWebDiatS_	total_foodweb_flux_of_DW_in_sediment_diatoms_in_lake	g/m2/d	_tDWebDiatS_ = _IF_ (_FALSE_ _EQ_ _InclWeb_) _THEN_ 0.0 _ELSE_ - _tDConsDiatBent_ _ENDIF_
_tDWebGrenS_	total_foodweb_flux_of_DW_in_sediment_greens_in_lake	g/m2/d	_tDWebGrenS_ = _IF_ (_FALSE_ _EQ_ _InclWeb_) _THEN_ 0.0 _ELSE_ - _tDConsGrenBent_ _ENDIF_
_tDWebBlueS_	total_foodweb_flux_of_DW_in_sediment_blue-greens_in_lake	g/m2/d	_tDWebBlueS_ = _IF_ (_FALSE_ _EQ_ _InclWeb_) _THEN_ 0.0 _ELSE_ - _tDConsBlueBent_ _ENDIF_
_tDWebPhytS_	total_food_web_flux_of_sediment_algae	gDW/m2/d	_tDWebPhytS_ = _tDWebDiatS_ + _tDWebGrenS_ + _tDWebBlueS_
_tDWebTotT_	total_DW_in_system	gDW/m2/d	_tDWebTotT_ = _IF_ (_FALSE_ _EQ_ _InclWeb_) _THEN_ 0.0 _ELSE_ - _wDRespZoo_ * _sDepthW_ + _tDMigrFiJv_ + _tDMigrFiAd_ + _tDMigrPisc_ + _tDMigrBent_ - _tDRespFiJv_ - _tDRespFiAd_ - _tDRespPisc_ - _tDRespBent_ - _tDMortFishBot_ - _tDMortPiscBot_ - _tDHarvFish_ - _tDHarvPisc_ _ENDIF_
_wPWebPO4W_	total_foodweb_flux_of_P_in_SRP_in_water_in_lake_water	mgP/l/d	_wPWebPO4W_ = _IF_ (_FALSE_ _EQ_ _InclWeb_) _THEN_ 0.0 _ELSE_ _wPExcrZoo_ + _wPEgesZooPO4_ + _wPMortZooPO4_ +(_tPExcrFiJv_ + _tPExcrFiAd_ + _tPEgesFishPO4_ + _tPMortFishPO4_ + _tPExcrPisc_ + _tPEgesPiscPO4_ + _tPMortPiscPO4_) / _sDepthW_ _ENDIF_
_wPWebDetW_	total_foodweb_flux_of_P_in_Detritus_in_lake_water	mgP/l/d	_wPWebDetW_ = _IF_ (_FALSE_ _EQ_ _InclWeb_) _THEN_ 0.0 _ELSE_ - _wPConsDetZoo_ + _wPEgesZooDet_ + _wPMortZooDet_ +(_tPEgesFishDet_ + _tPMortFishDet_ + _tPEgesPiscDet_ + _tPMortPiscDet_) / _sDepthW_ _ENDIF_
_wPWebDiatW_	total_foodweb_flux_of_P_in_Diatoms_in_lake_water	mgP/l/d	_wPWebDiatW_ = _IF_ (_FALSE_ _EQ_ _InclWeb_) _THEN_ 0.0 _ELSE_ - _wPConsDiatZoo_ _ENDIF_
_wPWebGrenW_	total_foodweb_flux_of_P_in_Greens_in_lake_water	mgP/l/d	_wPWebGrenW_ = _IF_ (_FALSE_ _EQ_ _InclWeb_) _THEN_ 0.0 _ELSE_ - _wPConsGrenZoo_ _ENDIF_
_wPWebBlueW_	total_foodweb_flux_of_P_in_Blue-greens_in_lake_water	mgP/l/d	_wPWebBlueW_ = _IF_ (_FALSE_ _EQ_ _InclWeb_) _THEN_ 0.0 _ELSE_ - _wPConsBlueZoo_ _ENDIF_
_tPWebPO4S_	total_foodweb_flux_of_P_in_Pore_water_P_in_lake_sediment	gP/m2/d	_tPWebPO4S_ = _IF_ (_FALSE_ _EQ_ _InclWeb_) _THEN_ 0.0 _ELSE_ _tPExcrBent_ + _tPEgesBentPO4_ + _tPMortBentPO4_ _ENDIF_
_tPWebDetS_	total_foodweb_flux_of_P_in_Sediment_P_in_lake	gP/m2/d	_tPWebDetS_ = _IF_ (_FALSE_ _EQ_ _InclWeb_) _THEN_ 0.0 _ELSE_ - _tPConsDetBent_ + _tPEgesBentDet_ + _tPMortBentDet_ _ENDIF_
_tPWebDiatS_	total_foodweb_flux_of_P_in_sediment_diatoms_in_lake	gP/m2/d	_tPWebDiatS_ = _IF_ (_FALSE_ _EQ_ _InclWeb_) _THEN_ 0.0 _ELSE_ - _tPConsDiatBent_ _ENDIF_
_tPWebGrenS_	total_foodweb_flux_of_P_in_sediment_greens_in_lake	gP/m2/d	_tPWebGrenS_ = _IF_ (_FALSE_ _EQ_ _InclWeb_) _THEN_ 0.0 _ELSE_ - _tPConsGrenBent_ _ENDIF_
_tPWebBlueS_	total_foodweb_flux_of_P_in_sediment_blue-greens_in_lake	gP/m2/d	_tPWebBlueS_ = _IF_ (_FALSE_ _EQ_ _InclWeb_) _THEN_ 0.0 _ELSE_ - _tPConsBlueBent_ _ENDIF_
_tPWebPhytS_	total_food_web_flux_of_sediment_algae	gP/m2/d	_tPWebPhytS_ = _tPWebDiatS_ + _tPWebGrenS_ + _tPWebBlueS_
_tPWebTotT_	total_P_in_system	gP/m2/d	_tPWebTotT_ = _IF_ (_FALSE_ _EQ_ _InclWeb_) _THEN_ 0.0 _ELSE_ _tPMigrFiJv_ + _tPMigrFiAd_ + _tPMigrPisc_ + _tPMigrBent_ - _tPMortFishBot_ - _tPMortPiscBot_ - _tPHarvFish_ - _tPHarvPisc_ _ENDIF_
_wNWebNH4W_	total_foodweb_flux_of_N_in_ammonium_in_water_in_lake_water	mgN/l/d	_wNWebNH4W_ = _IF_ (_FALSE_ _EQ_ _InclWeb_) _THEN_ 0.0 _ELSE_ _wNExcrZoo_ + _wNEgesZooNH4_ + _wNMortZooNH4_ +(_tNExcrFiJv_ + _tNExcrFiAd_ + _tNEgesFishNH4_ + _tNMortFishNH4_ + _tNExcrPisc_ + _tNEgesPiscNH4_ + _tNMortPiscNH4_) / _sDepthW_ _ENDIF_
_wNWebNO3W_	total_foodweb_flux_of_N_in_nitrate_in_water_in_lake_water	mgN/l/d	_wNWebNO3W_ = _IF_ (_FALSE_ _EQ_ _InclWeb_) _THEN_ 0.0 _ELSE_ 0.0 _ENDIF_
_wNWebDetW_	total_foodweb_flux_of_N_in_Detritus_in_lake_water	mgN/l/d	_wNWebDetW_ = _IF_ (_FALSE_ _EQ_ _InclWeb_) _THEN_ 0.0 _ELSE_ - _wNConsDetZoo_ + _wNEgesZooDet_ + _wNMortZooDet_ +(_tNEgesFishDet_ + _tNMortFishDet_ + _tNEgesPiscDet_ + _tNMortPiscDet_) / _sDepthW_ _ENDIF_
_wNWebDiatW_	total_foodweb_flux_of_N_in_Diatoms_in_lake_water	mgN/l/d	_wNWebDiatW_ = _IF_ (_FALSE_ _EQ_ _InclWeb_) _THEN_ 0.0 _ELSE_ - _wNConsDiatZoo_ _ENDIF_
_wNWebGrenW_	total_foodweb_flux_of_N_in_Greens_in_lake_water	mgN/l/d	_wNWebGrenW_ = _IF_ (_FALSE_ _EQ_ _InclWeb_) _THEN_ 0.0 _ELSE_ - _wNConsGrenZoo_ _ENDIF_
_wNWebBlueW_	total_foodweb_flux_of_N_in_Blue-greens_in_lake_water	mgN/l/d	_wNWebBlueW_ = _IF_ (_FALSE_ _EQ_ _InclWeb_) _THEN_ 0.0 _ELSE_ - _wNConsBlueZoo_ _ENDIF_
_tNWebNH4S_	total_foodweb_flux_of_N_in_Pore_water_ammonium_in_lake_sediment	gN/m2/d	_tNWebNH4S_ = _IF_ (_FALSE_ _EQ_ _InclWeb_) _THEN_ 0.0 _ELSE_ _tNExcrBent_ + _tNEgesBentNH4_ + _tNMortBentNH4_ _ENDIF_
_tNWebNO3S_	total_foodweb_flux_of_N_in_Pore_water_nitrate_in_lake_sediment	gN/m2/d	_tNWebNO3S_ = _IF_ (_FALSE_ _EQ_ _InclWeb_) _THEN_ 0.0 _ELSE_ 0.0 _ENDIF_
_tNWebDetS_	total_foodweb_flux_of_N_in_Sediment_N_in_lake_sediment	gN/m2/d	_tNWebDetS_ = _IF_ (_FALSE_ _EQ_ _InclWeb_) _THEN_ 0.0 _ELSE_ - _tNConsDetBent_ + _tNEgesBentDet_ + _tNMortBentDet_ _ENDIF_
_tNWebDiatS_	total_foodweb_flux_of_N_in_sediment_diatoms_in_lake	gN/m2/d	_tNWebDiatS_ = _IF_ (_FALSE_ _EQ_ _InclWeb_) _THEN_ 0.0 _ELSE_ - _tNConsDiatBent_ _ENDIF_
_tNWebGrenS_	total_foodweb_flux_of_N_in_sediment_greens_in_lake	gN/m2/d	_tNWebGrenS_ = _IF_ (_FALSE_ _EQ_ _InclWeb_) _THEN_ 0.0 _ELSE_ - _tNConsGrenBent_ _ENDIF_
_tNWebBlueS_	total_foodweb_flux_of_N_in_sediment_blue-greens_in_lake	gN/m2/d	_tNWebBlueS_ = _IF_ (_FALSE_ _EQ_ _InclWeb_) _THEN_ 0.0 _ELSE_ - _tNConsBlueBent_ _ENDIF_
_tNWebPhytS_	total_food_web_flux_of_sediment_algae	gN/m2/d	_tNWebPhytS_ = _tNWebDiatS_ + _tNWebGrenS_ + _tNWebBlueS_
_tNWebTotT_	total_N_in_system	gN/m2/d	_tNWebTotT_ = _IF_ (_FALSE_ _EQ_ _InclWeb_) _THEN_ 0.0 _ELSE_ _tNMigrFiJv_ + _tNMigrFiAd_ + _tNMigrPisc_ + _tNMigrBent_ - _tNMortFishBot_ - _tNMortPiscBot_ - _tNHarvFish_ - _tNHarvPisc_ _ENDIF_
_wSiWebSiO2W_	total_foodweb_flux_of_silica_in_SiO2_lake_water	gSi/m3/d	_wSiWebSiO2W_ = 0.0
_wSiWebDetW_	total_foodweb_flux_of_silica_in_lake_water_detritus	gSi/m3/d	_wSiWebDetW_ = _IF_ (_FALSE_ _EQ_ _InclWeb_) _THEN_ 0.0 _ELSE_ _wSiConsDiatZoo_ _ENDIF_
_tSiWebDetS_	total_foodweb_flux_of_silica_in_sediment_detritus	gSi/m2/d	_tSiWebDetS_ = _IF_ (_FALSE_ _EQ_ _InclWeb_) _THEN_ 0.0 _ELSE_ _tSiConsDiatBent_ _ENDIF_
_tSiWebTotT_	total_foodweb_flux_of_silica	gSi/m2/d	_tSiWebTotT_ = _IF_ (_FALSE_ _EQ_ _InclWeb_) _THEN_ 0.0 _ELSE_ 0.0 _ENDIF_
_aPrefAve_	average_selection_factor	-	_aPrefAve_ = (_cPrefDiat_ * _sDDiatW_ + _cPrefGren_ * _sDGrenW_ + _cPrefBlue_ * _sDBlueW_ + _cPrefDet_ * _sDDetW_) / _oDOMW_
_wDConsZoo2_	total_zoopl_consumption(check)	mg/l/d	_wDConsZoo2_ = _aFilt_ * _aPrefAve_ * _oDOMW_ * _sDZoo_
_aDConsZooSp_	specific_consumption_rate_of_zoopl(daily_ration)	d-1	_aDConsZooSp_ = _wDConsZoo_ / _sDZoo_
_aDAssZooSp_	specific_C_assimilation_of_zooplankton	d-1	_aDAssZooSp_ = _wDAssZoo_ / _sDZoo_
_aDGrazSp_	specific_DW_grazing(daily_grazing)	d-1	_aDGrazSp_ = _wDConsZoo_ / _oDOMW_
_aPConsZooSp_	specific_P_consumption_OR_daily_ration	d-1	_aPConsZooSp_ = _wPConsZoo_ / _sPZoo_
_aPGrazSp_	specific_P_grazing_OR_daily_grazing	d-1	_aPGrazSp_ = _wPConsZoo_ / _oPOMW_
_aNConsZooSp_	specific_N_consumption_OR_daily_ration	d-1	_aNConsZooSp_ = _wNConsZoo_ / _sNZoo_
_aNGrazSp_	specific_N_grazing_OR_daily_grazing	d-1	_aNGrazSp_ = _wNConsZoo_ / _oNOMW_
_afDShootPhra_	Shoot/total_-ratio	-	_afDShootPhra_ = _IF_ (_InclMarsh_ _EQ_ _TRUE_ _AND_ _fMarsh_ _GT_ _NearZero_) _THEN_ _sDShootPhra_ /(_sDRootPhra_ + _sDShootPhra_) _ELSE_ 0.0 _ENDIF_
_rDSRPhra_	Shoot/Root_-ratio	-	_rDSRPhra_ = _IF_ (_InclMarsh_ _EQ_ _TRUE_ _AND_ _fMarsh_ _GT_ _NearZero_) _THEN_ _sDShootPhra_/_sDRootPhra_ _ELSE_ 0.0 _ENDIF_
_rPDShootPhra_	Shoot_P/D_-ratio	-	_rPDShootPhra_ = _IF_ (_InclMarsh_ _EQ_ _TRUE_ _AND_ _fMarsh_ _GT_ _NearZero_) _THEN_ _sPShootPhra_/_sDShootPhra_ _ELSE_ 0.0 _ENDIF_
_rNDShootPhra_	Shoot_N/D_-ratio	-	_rNDShootPhra_ = _IF_ (_InclMarsh_ _EQ_ _TRUE_ _AND_ _fMarsh_ _GT_ _NearZero_) _THEN_ _sNShootPhra_/_sDShootPhra_ _ELSE_ 0.0 _ENDIF_
_rPDRootPhra_	Root_P/D_-ratio	-	_rPDRootPhra_ = _IF_ (_InclMarsh_ _EQ_ _TRUE_ _AND_ _fMarsh_ _GT_ _NearZero_) _THEN_ _sPRootPhra_/_sDRootPhra_ _ELSE_ 0.0 _ENDIF_
_rNDRootPhra_	Root_N/D_-ratio	-	_rNDRootPhra_ = _IF_ (_InclMarsh_ _EQ_ _TRUE_ _AND_ _fMarsh_ _GT_ _NearZero_) _THEN_ _sNRootPhra_/_sDRootPhra_ _ELSE_ 0.0 _ENDIF_
_aLengShootPhra_	-	-	_aLengShootPhra_ = _IF_ (_InclMarsh_ _EQ_ _TRUE_ _AND_ _fMarsh_ _GT_ _NearZero_) _THEN_ _sDShootPhra_ / _cDStemPhra_ / _cDensStemPhra_ _ELSE_ 0.0 _ENDIF_
_bDayInitPhra_	marks_start_of_root_allocation_to_shoot_of_phragmities	-	_bDayInitPhra_ = _IF_ (_Day_ _LT_ 1.0 _OR_ _sTime_ _LT_ _BeginTime_ + 1.0) _THEN_ 367 _ELSEIF_ (_uTm_ _GE_ _cTmInitPhra_ _AND_ _bDayInitPhra_ _GT_ 366) _THEN_ _Day_ _ELSE_ _bDayInitPhra_ _ENDIF_
_aDAllPhra_	root_biomass_available_for_allocation_to_shoot	gD/m2	_aDAllPhra_ = _IF_ (_FALSE_ _EQ_ _InclMarsh_ _OR_ _fMarsh_ _LE_ _NearZero_) _THEN_ 0.0 _ELSEIF_ (_Day_ _LT_ _bDayInitPhra_) _THEN_ 0.0 _ELSEIF_ (_Day_ _LE_ _bDayInitPhra_ + 1.0 / _kDAllPhra_) _THEN_ _fDAllPhra_ * _sDRootPhra_ _ELSE_ 0.0 _ENDIF_
_tDAllPhra_	allocation_flux	gD/m2/d	_tDAllPhra_ = _IF_ (_FALSE_ _EQ_ _InclSeason_) _THEN_ 0.0 _ELSEIF_ (_FALSE_ _EQ_ _InclMarsh_ _OR_ _fMarsh_ _LE_ _NearZero_) _THEN_ 0.0 _ELSEIF_ (_Day_ _LT_ _bDayInitPhra_) _THEN_ 0.0 _ELSEIF_ (_Day_ _LE_ _bDayInitPhra_ + 1.0 / _kDAllPhra_) _THEN_ _kDAllPhra_ * _aDAllPhra_ _ELSE_ 0.0 _ENDIF_
_tNTransPhra_	translocation_of_N_initial_growth	gN/m2/d	_tNTransPhra_ = _IF_ (_InclMarsh_ _EQ_ _TRUE_ _AND_ _fMarsh_ _GT_ _NearZero_) _THEN_ _rNDRootPhra_ * _tDAllPhra_ _ELSE_ 0.0 _ENDIF_
_tPTransPhra_	translocation_of_P_initial_growth	gP/m2/d	_tPTransPhra_ = _IF_ (_InclMarsh_ _EQ_ _TRUE_ _AND_ _fMarsh_ _GT_ _NearZero_) _THEN_ _rPDRootPhra_ * _tDAllPhra_ _ELSE_ 0.0 _ENDIF_
_aVNUptPhraMaxCr_	max_uptake_rate_at_current_N/D_ratio_AND_temp	mgN/mgD/d	_aVNUptPhraMaxCr_ = _IF_ (_InclMarsh_ _EQ_ _FALSE_ _OR_ _fMarsh_ _LE_ _NearZero_)  _THEN_ 0.0 _ELSEIF_ _cQ10ProdPhra_  _LE_ _NearZero_  _THEN_ _MAX_(0.0,_cVNUptPhraMax_ * _POW_( _NearZero_ _POWOPERATOR_ (0.1 *(_uTm_ - _cTmRef_))) *(_cNDPhraMax_ - _rNDRootPhra_) /(_cNDPhraMax_ - _cNDPhraMin_))  _ELSE_ _MAX_(0.0,_cVNUptPhraMax_ * _POW_(_cQ10ProdPhra_ _POWOPERATOR_ (0.1 *(_uTm_ - _cTmRef_))) *(_cNDPhraMax_ - _rNDRootPhra_) /(_cNDPhraMax_ - _cNDPhraMin_))  _ENDIF_
_ahNUptPhraS_	half-saturating_N_concentration	mgP/l	_ahNUptPhraS_ = _IF_ (_InclMarsh_ _EQ_ _TRUE_ _AND_ _fMarsh_ _GT_ _NearZero_) _THEN_ _aVNUptPhraMaxCr_ / _cAffNUptPhra_ _ELSE_ 0.0 _ENDIF_
_aVNUptPhraS_	N_uptake_rate(by_roots)	mgN/mgD/d	_aVNUptPhraS_ = _IF_ (_InclMarsh_ _EQ_ _TRUE_ _AND_ _fMarsh_ _GT_ _NearZero_) _THEN_ _aVNUptPhraMaxCr_ * _oNDissSM_ /(_ahNUptPhraS_ + _oNDissSM_) _ELSE_ 0.0 _ENDIF_
_tNUptPhraS_	Total_N_uptake_of_reed	gN/m2/d	_tNUptPhraS_ = _IF_ (_InclMarsh_ _EQ_ _TRUE_ _AND_ _fMarsh_ _GT_ _NearZero_) _THEN_ _aVNUptPhraS_ * _sDRootPhra_ _ELSE_ 0.0 _ENDIF_
_tNUptNH4PhraS_	NH4_uptake_of_reed	gN/m2/d	_tNUptNH4PhraS_ = _IF_ (_InclMarsh_ _EQ_ _TRUE_ _AND_ _fMarsh_ _GT_ _NearZero_) _THEN_ _sNH4SM_ / _aNDissSM_ * _tNUptPhraS_ _ELSE_ 0.0 _ENDIF_
_tNUptNO3PhraS_	NO3_uptake_of_reed	gN/m2/d	_tNUptNO3PhraS_ = _IF_ (_InclMarsh_ _EQ_ _TRUE_ _AND_ _fMarsh_ _GT_ _NearZero_) _THEN_ _tNUptPhraS_ - _tNUptNH4PhraS_ _ELSE_ 0.0 _ENDIF_
_tNUptShootPhra_	N_uptake_shoot	gN/m2/d	_tNUptShootPhra_ = _IF_ (_InclMarsh_ _EQ_ _TRUE_ _AND_ _fMarsh_ _GT_ _NearZero_) _THEN_ _afDShootPhra_ * _tNUptPhraS_ _ELSE_ 0.0 _ENDIF_
_tNUptRootPhra_	N_uptake_root	gN/m2/d	_tNUptRootPhra_ = _IF_ (_InclMarsh_ _EQ_ _TRUE_ _AND_ _fMarsh_ _GT_ _NearZero_) _THEN_ _tNUptPhraS_ - _tNUptShootPhra_ _ELSE_ 0.0 _ENDIF_
_aVPUptPhraMaxCr_	max_uptake_rate_at_current_P/D_ratio_AND_temp	mgP/mgD/d	_aVPUptPhraMaxCr_ = _IF_ (_InclMarsh_ _EQ_ _FALSE_ _OR_ _fMarsh_ _LE_ _NearZero_) _THEN_ 0.0 _ELSEIF_ _cQ10ProdPhra_  _LE_ _NearZero_  _THEN_ _MAX_(0.0,_cVPUptPhraMax_ * _POW_( _NearZero_ _POWOPERATOR_ (0.1 *(_uTm_ - _cTmRef_))) *(_cPDPhraMax_ - _rPDRootPhra_) /(_cPDPhraMax_ - _cPDPhraMin_))  _ELSE_ _MAX_(0.0,_cVPUptPhraMax_ * _POW_(_cQ10ProdPhra_ _POWOPERATOR_ (0.1 *(_uTm_ - _cTmRef_))) *(_cPDPhraMax_ - _rPDRootPhra_) /(_cPDPhraMax_ - _cPDPhraMin_))  _ENDIF_
_ahPUptPhraS_	half-saturating_P_concentration	gP/m3	_ahPUptPhraS_ = _IF_ (_InclMarsh_ _EQ_ _TRUE_ _AND_ _fMarsh_ _GT_ _NearZero_) _THEN_ _aVPUptPhraMaxCr_ / _cAffPUptPhra_ _ELSE_ 0.0 _ENDIF_
_aVPUptPhraS_	P_uptake_rate(by_roots)	mgP/mgD/d	_aVPUptPhraS_ = _IF_ (_InclMarsh_ _EQ_ _TRUE_ _AND_ _fMarsh_ _GT_ _NearZero_) _THEN_ _aVPUptPhraMaxCr_ * _oPO4SM_ /(_ahPUptPhraS_ + _oPO4SM_) _ELSE_ 0.0 _ENDIF_
_tPUptPhraS_	Total_P_uptake_of_reed	gP/m2/d	_tPUptPhraS_ = _IF_ (_InclMarsh_ _EQ_ _TRUE_ _AND_ _fMarsh_ _GT_ _NearZero_) _THEN_ _aVPUptPhraS_ * _sDRootPhra_ _ELSE_ 0.0 _ENDIF_
_tPUptShootPhra_	P_uptake_shoot	gP/m2/d	_tPUptShootPhra_ = _IF_ (_InclMarsh_ _EQ_ _TRUE_ _AND_ _fMarsh_ _GT_ _NearZero_) _THEN_ _afDShootPhra_ * _tPUptPhraS_ _ELSE_ 0.0 _ENDIF_
_tPUptRootPhra_	P_uptake_root	gP/m2/d	_tPUptRootPhra_ = _IF_ (_InclMarsh_ _EQ_ _TRUE_ _AND_ _fMarsh_ _GT_ _NearZero_) _THEN_ _tPUptPhraS_ - _tPUptShootPhra_ _ELSE_ 0.0 _ENDIF_
_uFunTmProdPhra_	tempfunction_production_vegetation	-	_uFunTmProdPhra_ = _IF_ (_InclMarsh_ _EQ_ _TRUE_ _AND_ _fMarsh_ _GT_ _NearZero_) _THEN_ _POW_(_cQ10ProdPhra_ _POWOPERATOR_ (0.1 *(_uTm_ - _cTmRef_))) _ELSE_ 0.0 _ENDIF_
_ukDRespTmPhra_	maintenance_respiration_rate_at_current_temperature	1/d	_ukDRespTmPhra_ = _IF_ (_InclMarsh_ _EQ_ _TRUE_ _AND_ _fMarsh_ _GT_ _NearZero_) _THEN_ _kDRespPhra_ * _POW_(_cQ10RespPhra_ _POWOPERATOR_ (0.1 *(_uTm_ - _cTmRef_))) _ELSE_ 0.0 _ENDIF_
_aMuPhotPhra_	max_photosynthetic_rate_at_current_light_AND_temp	1/d	_aMuPhotPhra_ = _IF_ (_FALSE_ _EQ_ _InclMarsh_ _OR_ _fMarsh_ _LE_ _NearZero_) _THEN_ 0.0 _ELSEIF_ (_aLengShootPhra_ _GE_ _sDepthWM_) _THEN_ _cMuPhraMax_ * _uFunTmProdPhra_ * _ufDay_ _ELSE_ 0.0 _ENDIF_
_aNLimProdPhra_	Droop_function_N-limitation	-	_aNLimProdPhra_ = _IF_ (_InclMarsh_ _EQ_ _TRUE_ _AND_ _fMarsh_ _GT_ _NearZero_) _THEN_ (1.0 - _cNDPhraMin_ / _rNDRootPhra_) * _cNDPhraMax_ /(_cNDPhraMax_ - _cNDPhraMin_) _ELSE_ 0.0 _ENDIF_
_aPLimProdPhra_	Droop_function_P-limitation	-	_aPLimProdPhra_ = _IF_ (_InclMarsh_ _EQ_ _TRUE_ _AND_ _fMarsh_ _GT_ _NearZero_) _THEN_ (1.0 - _cPDPhraMin_ / _rPDRootPhra_) * _cPDPhraMax_ /(_cPDPhraMax_ - _cPDPhraMin_) _ELSE_ 0.0 _ENDIF_
_aNutLimPhra_	nutrient_reduction_function	-	_aNutLimPhra_ = _IF_ (_InclMarsh_ _EQ_ _TRUE_ _AND_ _fMarsh_ _GT_ _NearZero_) _THEN_ _MIN_(_aNLimProdPhra_,_aPLimProdPhra_) _ELSE_ 0.0 _ENDIF_
_aMuPhra_	growth_rate	1/d	_aMuPhra_ = _IF_ (_InclMarsh_ _EQ_ _TRUE_ _AND_ _fMarsh_ _GT_ _NearZero_) _THEN_ _aMuPhotPhra_ * _aNutLimPhra_ _ELSE_ 0.0 _ENDIF_
_akDIncrPhra_	intrinsic_net_increase_rate_of_reed	1/d	_akDIncrPhra_ = _IF_ (_InclMarsh_ _EQ_ _TRUE_ _AND_ _fMarsh_ _GT_ _NearZero_) _THEN_ _aMuPhotPhra_ - _ukDRespTmPhra_ - _kDMortShootPhra_ _ELSE_ 0.0 _ENDIF_
_tDDensPhra_	density_correction_of_reed	gDW/m2/d	_tDDensPhra_ = _IF_ (_InclMarsh_ _EQ_ _TRUE_ _AND_ _fMarsh_ _GT_ _NearZero_) _THEN_ _MAX_(0.0,_akDIncrPhra_ / _cDShootPhraMax_ * _sDShootPhra_ * _sDShootPhra_) _ELSE_ 0.0 _ENDIF_
_tDDensProdPhra_	density_correction_of_production	gDW/m2/d	_tDDensProdPhra_ = _IF_ (_InclMarsh_ _EQ_ _TRUE_ _AND_ _fMarsh_ _GT_ _NearZero_) _THEN_ _aMuPhra_ / _cMuPhraMax_ * _tDDensPhra_ _ELSE_ 0.0 _ENDIF_
_tDProdPhra_	production_of_reed	gDW/m2/d	_tDProdPhra_ = _IF_ (_InclMarsh_ _EQ_ _TRUE_ _AND_ _fMarsh_ _GT_ _NearZero_) _THEN_ _aMuPhra_ * _sDShootPhra_ - _tDDensProdPhra_ _ELSE_ 0.0 _ENDIF_
_tDProdShootPhra_	production_shoot_of_reed	gDW/m2/d	_tDProdShootPhra_ = _IF_ (_InclMarsh_ _EQ_ _TRUE_ _AND_ _fMarsh_ _GT_ _NearZero_) _THEN_ _afDShootPhra_ * _tDProdPhra_ _ELSE_ 0.0 _ENDIF_
_tDProdRootPhra_	production_root_of_reed	gDW/m2/d	_tDProdRootPhra_ = _IF_ (_InclMarsh_ _EQ_ _TRUE_ _AND_ _fMarsh_ _GT_ _NearZero_) _THEN_ _tDProdPhra_ - _tDProdShootPhra_ _ELSE_ 0.0 _ENDIF_
_tDRespShootPhra_	maintenance_respiration_shoot_of_reed	gDW/m2/d	_tDRespShootPhra_ = _IF_ (_InclMarsh_ _EQ_ _TRUE_ _AND_ _fMarsh_ _GT_ _NearZero_) _THEN_ _ukDRespTmPhra_ * _sDShootPhra_ _ELSE_ 0.0 _ENDIF_
_tDRespRootPhra_	maintenance_respiration_root_of_reed	gDW/m2/d	_tDRespRootPhra_ = _IF_ (_InclMarsh_ _EQ_ _TRUE_ _AND_ _fMarsh_ _GT_ _NearZero_) _THEN_ _ukDRespTmPhra_ * _sDRootPhra_ _ELSE_ 0.0 _ENDIF_
_tO2RespRootPhra_	root_O2_respiration	gO2.m-2.d-1	_tO2RespRootPhra_ = _IF_ (_InclMarsh_ _EQ_ _TRUE_ _AND_ _fMarsh_ _GT_ _NearZero_) _THEN_ _molO2molC_ * _cCPerDW_ * _tDRespRootPhra_ * _afOxySedM_ _ELSE_ 0.0 _ENDIF_
_tO2FlowPhra_	O2_flux_to_sediment	gO2/m2/d	_tO2FlowPhra_ = _IF_ (_InclMarsh_ _EQ_ _TRUE_ _AND_ _fMarsh_ _GT_ _NearZero_) _THEN_ _tO2RespRootPhra_ _ELSE_ 0.0 _ENDIF_
_bDayRealPhra_	-	-	_bDayRealPhra_ = _IF_ (_Day_ _LT_ 180.0) _THEN_ 367 _ELSEIF_ (_ufDay_ _LE_ _fDayWin_ _AND_ _bDayRealPhra_ _GT_ 366) _THEN_ _Day_ _ELSE_ _bDayRealPhra_ _ENDIF_
_aDRealPhra_	shoot_biomass_available_for_reallocation_to_root	gDW/m2	_aDRealPhra_ = _IF_ (_FALSE_ _EQ_ _InclMarsh_ _OR_ _fMarsh_ _LE_ _NearZero_) _THEN_ 0.0 _ELSEIF_ (_Day_ _LT_ _bDayRealPhra_) _THEN_ 0.0 _ELSEIF_ (_Day_ _LE_ _bDayRealPhra_ + 1.0 / _kDRealPhra_) _THEN_ _fDRealPhra_ * _sDShootPhra_ _ELSE_ 0.0 _ENDIF_
_tDRealPhra_	reallocation_of_D_per_day_at_end_of_growing_season	gDW/m2/d	_tDRealPhra_ = _IF_ (_FALSE_ _EQ_ _InclSeason_) _THEN_ 0.0 _ELSEIF_ (_FALSE_ _EQ_ _InclMarsh_ _OR_ _fMarsh_ _LE_ _NearZero_) _THEN_ 0.0 _ELSEIF_ (_Day_ _LT_ _bDayRealPhra_) _THEN_ 0.0 _ELSEIF_ (_Day_ _LE_ _bDayRealPhra_ + 1.0 / _kDRealPhra_) _THEN_ _kDRealPhra_ * _aDRealPhra_ _ELSE_ 0.0 _ENDIF_
_tNRetrPhra_	retranslocation_of_N_end_growing_season	gN/m2/d	_tNRetrPhra_ = _IF_  (_InclMarsh_ _EQ_ _TRUE_ _AND_ _fMarsh_ _GT_ _NearZero_) _THEN_ _rNDShootPhra_ * _tDRealPhra_ _ELSE_ 0.0 _ENDIF_
_tPRetrPhra_	retranslocation_of_P_end_growing_season	gP/m2/d	_tPRetrPhra_ = _IF_  (_InclMarsh_ _EQ_ _TRUE_ _AND_ _fMarsh_ _GT_ _NearZero_) _THEN_ _rPDShootPhra_ * _tDRealPhra_ _ELSE_ 0.0 _ENDIF_
_tDMortShootPhra_	mortality_of_shoots	gDW/m2/d	_tDMortShootPhra_ = _IF_ (_InclMarsh_ _EQ_ _TRUE_ _AND_ _fMarsh_ _GT_ _NearZero_) _THEN_ _kDMortShootPhra_ * _sDShootPhra_ _ELSE_ 0.0 _ENDIF_
_tNMortShootPhra_	mortality_of_shoots	gN/m2/d	_tNMortShootPhra_ = _IF_  (_InclMarsh_ _EQ_ _TRUE_ _AND_ _fMarsh_ _GT_ _NearZero_) _THEN_ _rNDShootPhra_ * _tDMortShootPhra_ _ELSE_ 0.0 _ENDIF_
_tPMortShootPhra_	mortality_of_shoots	gP/m2/d	_tPMortShootPhra_ = _IF_  (_InclMarsh_ _EQ_ _TRUE_ _AND_ _fMarsh_ _GT_ _NearZero_) _THEN_ _rPDShootPhra_ * _tDMortShootPhra_ _ELSE_ 0.0 _ENDIF_
_tDMortRootPhra_	mortality_of_roots	gDW/m2/d	_tDMortRootPhra_ = _IF_  (_InclMarsh_ _EQ_ _TRUE_ _AND_ _fMarsh_ _GT_ _NearZero_) _THEN_ _kDMortRootPhra_ * _sDRootPhra_ _ELSE_ 0.0 _ENDIF_
_tNMortRootPhra_	mortality_of_roots	gN/m2/d	_tNMortRootPhra_ = _IF_  (_InclMarsh_ _EQ_ _TRUE_ _AND_ _fMarsh_ _GT_ _NearZero_) _THEN_ _rNDRootPhra_ * _tDMortRootPhra_ _ELSE_ 0.0 _ENDIF_
_tPMortRootPhra_	mortality_of_roots	gP/m2/d	_tPMortRootPhra_ = _IF_  (_InclMarsh_ _EQ_ _TRUE_ _AND_ _fMarsh_ _GT_ _NearZero_) _THEN_ _rPDRootPhra_ * _tDMortRootPhra_ _ELSE_ 0.0 _ENDIF_
_tDManShootPhra_	loss_flux_of_biomass_by_management	gDW/m2/d	_tDManShootPhra_ = _IF_ (_FALSE_ _EQ_ _InclMarsh_ _OR_ _fMarsh_ _GT_ _NearZero_) _THEN_ 0.0 _ELSEIF_ ((_Day_ _GE_ _cDayManPhra_) _AND_ (_Day_ _LT_ _cDayManPhra_ + 1.0)) _THEN_ _fManPhra_ * _sDShootPhra_ _ELSE_ 0.0 _ENDIF_
_tNManShootPhra_	loss_flux_of_N_through_management	gDW/m2/d	_tNManShootPhra_ = _IF_ (_InclMarsh_ _EQ_ _TRUE_ _AND_ _fMarsh_ _GT_ _NearZero_) _THEN_ _tDManShootPhra_ * _rNDShootPhra_ _ELSE_ 0.0 _ENDIF_
_tPManShootPhra_	loss_flux_of_P_through_management	gDW/m2/d	_tPManShootPhra_ = _IF_ (_InclMarsh_ _EQ_ _TRUE_ _AND_ _fMarsh_ _GT_ _NearZero_) _THEN_ _tDManShootPhra_ * _rPDShootPhra_ _ELSE_ 0.0 _ENDIF_
_tDIMSM_	increase_in_inorganic_matter_in_sediment	gDW/m2/d	_tDIMSM_ = _IF_ (_InclMarsh_ _EQ_ _TRUE_ _AND_ _fMarsh_ _GT_ _NearZero_) _THEN_ _tDSetIMM_ _ELSE_ 0.0 _ENDIF_
_tDHumSM_	increase_in_sediment_humus_in_marsh	gDW/m2/d	_tDHumSM_ = _IF_ (_InclMarsh_ _EQ_ _TRUE_ _AND_ _fMarsh_ _GT_ _NearZero_) _THEN_ _fRefrDetS_ * _tDMinDetSM_ - _tDMinHumSM_ _ELSE_ 0.0 _ENDIF_
_tDDetSM_	increase_in_sediment_detritus_in_marsh	gDW/m2/d	_tDDetSM_ = _IF_ (_InclMarsh_ _EQ_ _TRUE_ _AND_ _fMarsh_ _GT_ _NearZero_) _THEN_ _tDSetDetM_ - _tDMinDetSM_ + _tDSetPhytM_ + _tDMortRootPhra_ _ELSE_ 0.0 _ENDIF_
_vDeltaSM_	turnover_depth_in_marsh	m/d	_vDeltaSM_ = _IF_ (_InclMarsh_ _EQ_ _TRUE_ _AND_ _fMarsh_ _GT_ _NearZero_) _THEN_ (_tDIMSM_ / _cRhoIM_ +(_tDHumSM_ + _tDDetSM_) / _cRhoOM_)/(1.0 - _bPorS_) _ELSE_ 0.0 _ENDIF_
_tDBurIMM_	burial_flux_of_DW_in_inorganic_matter_in_marsh	gDW/m2/d	_tDBurIMM_ = _IF_ (_FALSE_ _EQ_ _InclMarsh_ _OR_ _fMarsh_ _LE_ _NearZero_) _THEN_ 0.0 _ELSEIF_ (_vDeltaSM_ _GE_ 0.0) _THEN_ ((_tDHumSM_ + _tDDetSM_) +(_cRhoOM_ / _cRhoIM_) * _tDIMSM_) / ((_sDHumSM_ + _sDDetSM_) / _sDIMSM_ + _cRhoOM_ / _cRhoIM_) _ELSE_ ((_tDHumSM_ + _tDDetSM_) +(_cRhoOM_ / _cRhoIM_) * _tDIMSM_) / (_fDOrgSoil_ /(1.0 - _fDOrgSoil_) + _cRhoOM_ / _cRhoIM_) _ENDIF_
_tDBurOMM_	burial_flux_of_DW_in_organic_matter_in_marsh	gDW/m2/d	_tDBurOMM_ = _IF_ (_FALSE_ _EQ_ _InclMarsh_ _OR_ _fMarsh_ _LE_ _NearZero_) _THEN_ 0.0 _ELSEIF_ (_vDeltaSM_ _GE_ 0.0) _THEN_ (_sDHumSM_ + _sDDetSM_) / _sDIMSM_ * _tDBurIMM_ _ELSE_ _fDOrgSoil_ /(1.0 - _fDOrgSoil_) * _tDBurIMM_ _ENDIF_
_tDBurDetM_	burial_flux_of_DW_in_detritus_in_marsh	gDW/m2/d	_tDBurDetM_ = _IF_ (_FALSE_ _EQ_ _InclMarsh_ _OR_ _fMarsh_ _LE_ _NearZero_) _THEN_ 0.0 _ELSEIF_ (_vDeltaSM_ _GE_ 0.0) _THEN_ _sDDetSM_ /(_sDHumSM_ + _sDDetSM_) * _tDBurOMM_ _ELSE_ 0.0 _ENDIF_
_tDBurHumM_	burial_flux_of_DW_in_humus_in_marsh	gDW/m2/d	_tDBurHumM_ = _IF_ (_FALSE_ _EQ_ _InclMarsh_ _OR_ _fMarsh_ _LE_ _NearZero_) _THEN_ 0.0 _ELSEIF_ (_vDeltaSM_ _GE_ 0.0) _THEN_ _tDBurOMM_ - _tDBurDetM_ _ELSE_ _tDBurOMM_ _ENDIF_
_tDBurTotM_	total_DW_burial_flux_in_marsh	gDW/m2/d	_tDBurTotM_ = _IF_ (_FALSE_ _EQ_ _InclMarsh_ _OR_ _fMarsh_ _LE_ _NearZero_) _THEN_ 0.0 _ELSEIF_ (_vDeltaSM_ _GE_ 0.0) _THEN_ _tDBurIMM_ + _tDBurOMM_ _ELSE_ _tDBurIMM_ + _tDBurOMM_ _ENDIF_
_tPBurHumM_	burial_flux_of_P_in_humus_in_marsh	gP/m2/d	_tPBurHumM_ = _IF_ (_FALSE_ _EQ_ _InclMarsh_ _OR_ _fMarsh_ _LE_ _NearZero_) _THEN_ 0.0 _ELSEIF_ (_vDeltaSM_ _GE_ 0.0) _THEN_ _rPDHumSM_ * _tDBurHumM_ _ELSE_ _cPDSoilOM_ * _tDBurHumM_ _ENDIF_
_tPBurDetM_	burial_flux_of_P_in_detritus_in_marsh	gP/m2/d	_tPBurDetM_ = _IF_ (_FALSE_ _EQ_ _InclMarsh_ _OR_ _fMarsh_ _LE_ _NearZero_) _THEN_ 0.0 _ELSEIF_ (_vDeltaSM_ _GE_ 0.0) _THEN_ _rPDDetSM_ * _tDBurDetM_ _ELSE_ 0.0 _ENDIF_
_tPBurAIMM_	burial_flux_of_P_absorbed_onto_inorganic_matter_in_marsh	gP/m2/d	_tPBurAIMM_ = _IF_ (_FALSE_ _EQ_ _InclMarsh_ _OR_ _fMarsh_ _LE_ _NearZero_) _THEN_ 0.0 _ELSEIF_ (_vDeltaSM_ _GE_ 0.0) _THEN_ _sPAIMSM_ / _sDIMSM_ * _tDBurIMM_ _ELSE_ 0.0 _ENDIF_
_tPBurPO4M_	burial_flux_of_dissolved_P_in_marsh	gP/m2/d	_tPBurPO4M_ = _IF_ (_FALSE_ _EQ_ _InclMarsh_ _OR_ _fMarsh_ _LE_ _NearZero_) _THEN_ 0.0 _ELSEIF_ (_vDeltaSM_ _GE_ 0.0) _THEN_ _sPO4SM_ *(_vDeltaSM_ / _cDepthSM_) _ELSE_ _cPO4Ground_ *(_bPorSM_ * _vDeltaSM_) _ENDIF_
_tPBurTotM_	total_P_burial_flux_in_marsh	gP/m2/d	_tPBurTotM_ = _IF_ (_FALSE_ _EQ_ _InclMarsh_ _OR_ _fMarsh_ _LE_ _NearZero_) _THEN_ 0.0 _ELSEIF_ (_vDeltaSM_ _GE_ 0.0) _THEN_ _tPBurDetM_ + _tPBurHumM_ + _tPBurAIMM_ + _tPBurPO4M_ _ELSE_ _tPBurHumM_ + _tPBurAIMM_ + _tPBurPO4M_ _ENDIF_
_tNBurHumM_	burial_flux_of_N_in_humus_in_marsh	gN/m2/d	_tNBurHumM_ = _IF_ (_FALSE_ _EQ_ _InclMarsh_ _OR_ _fMarsh_ _LE_ _NearZero_) _THEN_ 0.0 _ELSEIF_ (_vDeltaSM_ _GE_ 0.0) _THEN_ _rNDHumSM_ * _tDBurHumM_ _ELSE_ _cNDSoilOM_ * _tDBurHumM_ _ENDIF_
_tNBurDetM_	burial_flux_of_N_in_detritus_in_marsh	gN/m2/d	_tNBurDetM_ = _IF_ (_FALSE_ _EQ_ _InclMarsh_ _OR_ _fMarsh_ _LE_ _NearZero_) _THEN_ 0.0 _ELSEIF_ (_vDeltaSM_ _GE_ 0.0) _THEN_ _rNDDetSM_ * _tDBurDetM_ _ELSE_ 0.0 _ENDIF_
_tNBurNH4M_	burial_flux_of_dissolved_NH4_in_marsh	gN/m2/d	_tNBurNH4M_ = _IF_ (_FALSE_ _EQ_ _InclMarsh_ _OR_ _fMarsh_ _LE_ _NearZero_) _THEN_ 0.0 _ELSEIF_ (_vDeltaSM_ _GE_ 0.0) _THEN_ _sNH4SM_ *(_vDeltaSM_ / _cDepthSM_) _ELSE_ _cNH4Ground_ *(_bPorSM_ * _vDeltaSM_) _ENDIF_
_tNBurNO3M_	burial_flux_of_dissolved_NO3_in_marsh	gN/m2/d	_tNBurNO3M_ = _IF_ (_FALSE_ _EQ_ _InclMarsh_ _OR_ _fMarsh_ _LE_ _NearZero_) _THEN_ 0.0 _ELSEIF_ (_vDeltaSM_ _GE_ 0.0) _THEN_ _sNO3SM_ *(_vDeltaSM_ / _cDepthSM_) _ELSE_ _cNO3Ground_ *(_bPorSM_ * _vDeltaSM_) _ENDIF_
_tNBurTotM_	total_N_burial_flux_in_marsh	gN/m2/d	_tNBurTotM_ = _IF_ (_FALSE_ _EQ_ _InclMarsh_ _OR_ _fMarsh_ _LE_ _NearZero_) _THEN_ 0.0 _ELSEIF_ (_vDeltaSM_ _GE_ 0.0) _THEN_ _tNBurDetM_ + _tNBurHumM_ + _tNBurNH4M_ + _tNBurNO3M_ _ELSE_ _tNBurHumM_ + _tNBurNH4M_ + _tNBurNO3M_ _ENDIF_
_tSiBurDetM_	burial_flux_of_Si_in_detritus_in_marsh	gSi/m2/d	_tSiBurDetM_ = _IF_ (_FALSE_ _EQ_ _InclMarsh_ _OR_ _fMarsh_ _LE_ _NearZero_) _THEN_ 0.0 _ELSEIF_ (_vDeltaSM_ _GE_ 0.0) _THEN_ _rSiDDetSM_ * _tDBurDetM_ _ELSE_ 0.0 _ENDIF_
_tSiBurTotM_	total_Si_burial_flux_in_marsh	gSi/m2/d	_tSiBurTotM_ = _IF_ (_FALSE_ _EQ_ _InclMarsh_ _OR_ _fMarsh_ _LE_ _NearZero_) _THEN_ 0.0 _ELSEIF_ (_vDeltaSM_ _GE_ 0.0) _THEN_ _tSiBurDetM_ _ELSE_ 0.0 _ENDIF_
_vDeltaWM_	marsh_water_depth_change	m/d	_vDeltaWM_ = _IF_ (_FALSE_ _EQ_ _InclMarsh_ _OR_ _fMarsh_ _LE_ _NearZero_) _THEN_ 0.0 _ELSEIF_ (_ConstDepth_ _EQ_ _TRUE_) _THEN_ 0.0 _ELSE_ - _vDeltaSM_ _ENDIF_
_aRelDeltaWM_	relative_marsh_water_depth_change	d-1	_aRelDeltaWM_ = _IF_ (_InclMarsh_ _EQ_ _TRUE_ _AND_ _fMarsh_ _GT_ _NearZero_) _THEN_ _vDeltaWM_ / _sDepthWM_ _ELSE_ 0.0 _ENDIF_
_tDSetTot_	total_settling	gD/m2/d	_tDSetTot_ = _tDSetIM_ + _tDSetDet_ + _tDSetPhyt_
_tPSetTot_	total_settling	gP/m2/d	_tPSetTot_ = _tPSetAIM_ + _tPSetDet_ + _tPSetPhyt_
_tNSetTot_	total_settling	gN/m2/d	_tNSetTot_ = _tNSetDet_ + _tNSetPhyt_
_tDResusTot_	total_resuspension	gD/m2/d	_tDResusTot_ = _tDResusDead_ + _tDResusPhytTot_
_tPResusTot_	total_P_resuspension_flux	gP/m2/d	_tPResusTot_ = _tPResusDet_ + _tPResusAIM_ + _tPResusPhyt_ + _tPResusPO4_
_tNResusTot_	total_N_resuspension_flux	gN/m2/d	_tNResusTot_ = _tNResusDet_ + _tNResusNH4_ + _tNResusNO3_ + _tNResusPhyt_
_bTimeDred_	dredging_time(every_nth_year)	d	_bTimeDred_ = _IF_ (_sTime_ _GE_ _cDredStart_ * _DaysPerYear_) _THEN_ (_FLOOR_(_TimeYears_/_cDredInterval_) * _cDredInterval_) * _DaysPerYear_ _ELSE_ -9999.999 _ENDIF_
_aDepthStart_	update_dredget_layer	d	_aDepthStart_ = _IF_ (_sTime_ _EQ_ _bTimeDred_) _THEN_ _sDepthW_ _ELSE_ _aDepthStart_ _ENDIF_
_akDredDepth_	rate_constant_of_deepening	d-1	_akDredDepth_ = _IF_ ((_sTime_ _GE_ _bTimeDred_) _AND_ (_sTime_ _LT_ _bTimeDred_ + _cLengDred_) _AND_ (_aDepthStart_ _LE_ _cDepthRef_ - _cDepthS_)) _THEN_ (_LN_(_cDepthRef_ / _aDepthStart_)) / _cLengDred_ _ELSE_ 0.0 _ENDIF_
_akDred_	rate_constant_of_dredging(exponential_function)	d-1	_akDred_ = _IF_ ((_sTime_ _GE_ _bTimeDred_) _AND_ (_sTime_ _LT_ _bTimeDred_ + _cLengDred_) _AND_ (_aDepthStart_ _LE_ _cDepthRef_ - _cDepthS_)) _THEN_ (- _LN_(1.0 - _fEffDred_)) / _cLengDred_ _ELSE_ 0.0 _ENDIF_
_akDredBent_	rate_constant_of_dredging_for_zoobenthos	d-1	_akDredBent_ = _IF_ ((_sTime_ _GE_ _bTimeDred_) _AND_ (_sTime_ _LT_ _bTimeDred_ + _cLengDred_) _AND_ (_aDepthStart_ _LE_ _cDepthRef_ - _cDepthS_)) _THEN_ (- _LN_(1.0 - _fEffDredBent_)) / _cLengDred_ _ELSE_ 0.0 _ENDIF_
_vDredDepthW_	change_in_water_depth_due_to_dredging	m/d	_vDredDepthW_ = _akDredDepth_ * _sDepthW_
_tDDredDetS_	dredging_flux_of_DW_Detritus_in_lake_sediment	gDW/m2/d	_tDDredDetS_ = _akDred_ * _sDDetS_
_tPDredDetS_	dredging_flux_of_P_Detritus_in_lake_sediment	gP/m2/d	_tPDredDetS_ = _akDred_ * _sPDetS_
_tNDredDetS_	dredging_flux_of_N_Detritus_in_lake_sediment	gN/m2/d	_tNDredDetS_ = _akDred_ * _sNDetS_
_tSiDredDetS_	dredging_flux_of_Si_Det_in_lake_sediment	gSi/m2/d	_tSiDredDetS_ = _akDred_ * _sSiDetS_
_tPDredAIMS_	dredging_flux_of_P_absorbed_onto_inorganic_matter_in_lake_sediment	gP/m2/d	_tPDredAIMS_ = _akDred_ * _sPAIMS_
_bRhoSolidSoil_	average_solid_density_of_soil_material	g/m3	_bRhoSolidSoil_ = _fDOrgSoil_ * _cRhoOM_ +(1.0 - _fDOrgSoil_) * _cRhoIM_
_tDDredNetSoil_	dredging_flux_of_DW_NetSoil_in_lake_sediment	gDW/m2/d	_tDDredNetSoil_ = -(_tDDredDetS_ / _cRhoOM_) * _bRhoSolidSoil_
_tDDredNetIMS_	dredging_flux_of_DW_NetIMS_in_lake_sediment	gDW/m2/d	_tDDredNetIMS_ = (1.0 - _fDOrgSoil_) * _tDDredNetSoil_
_tDDredNetHumS_	dredging_flux_of_DW_NetHum_in_lake_sediment	gDW/m2/d	_tDDredNetHumS_ = _fDOrgSoil_ * _tDDredNetSoil_
_tPDredNetHumS_	dredging_flux_of_P_NetHum_in_lake_sediment	gP/m2/d	_tPDredNetHumS_ = _cPDSoilOM_ * _tDDredNetHumS_
_tNDredNetHumS_	dredging_flux_of_N_NetHum_in_lake_sediment	gN/m2/d	_tNDredNetHumS_ = _cNDSoilOM_ * _tDDredNetHumS_
_tDDredDiatS_	dredging_flux_of_DW_Diat_on_lake_sediment	gDW/m2/d	_tDDredDiatS_ = _akDred_ * _sDDiatS_
_tPDredDiatS_	dredging_flux_of_P_Diat_on_lake_sediment	gP/m2/d	_tPDredDiatS_ = _akDred_ * _sPDiatS_
_tNDredDiatS_	dredging_flux_of_N_Diat_on_lake_sediment	gN/m2/d	_tNDredDiatS_ = _akDred_ * _sNDiatS_
_tDDredGrenS_	dredging_flux_of_DW_Gren_on_lake_sediment	gDW/m2/d	_tDDredGrenS_ = _akDred_ * _sDGrenS_
_tPDredGrenS_	dredging_flux_of_P_Gren_on_lake_sediment	gP/m2/d	_tPDredGrenS_ = _akDred_ * _sPGrenS_
_tNDredGrenS_	dredging_flux_of_N_Gren_on_lake_sediment	gN/m2/d	_tNDredGrenS_ = _akDred_ * _sNGrenS_
_tDDredBlueS_	dredging_flux_of_DW_Blue_on_lake_sediment	gDW/m2/d	_tDDredBlueS_ = _akDred_ * _sDBlueS_
_tPDredBlueS_	dredging_flux_of_P_Blue_on_lake_sediment	gP/m2/d	_tPDredBlueS_ = _akDred_ * _sPBlueS_
_tNDredBlueS_	dredging_flux_of_N_Blue_on_lake_sediment	gN/m2/d	_tNDredBlueS_ = _akDred_ * _sNBlueS_
_tDDredPhytS_	dredging_flux_of_DW_Phyt_on_lake_sediment	gDW/m2/d	_tDDredPhytS_ = _tDDredDiatS_+_tDDredGrenS_+_tDDredBlueS_
_tPDredPhytS_	dredging_flux_of_P_Phyt_on_lake_sediment	gP/m2/d	_tPDredPhytS_ = _tPDredDiatS_+_tPDredGrenS_+_tPDredBlueS_
_tNDredPhytS_	dredging_flux_of_N_Phyt_on_lake_sediment	gN/m2/d	_tNDredPhytS_ = _tNDredDiatS_+_tNDredGrenS_+_tNDredBlueS_
_tDDredBent_	dredging_flux_of_DW_Bent_on_lake_sediment	gDW/m2/d	_tDDredBent_ = _IF_ (_InclWeb_ _EQ_ _TRUE_) _THEN_ _akDredBent_ * _sDBent_ _ELSE_ 0.0 _ENDIF_
_tPDredBent_	dredging_flux_of_P_Bent_on_lake_sediment	gP/m2/d	_tPDredBent_ = _IF_ (_InclWeb_ _EQ_ _TRUE_) _THEN_ _akDredBent_ * _sPBent_ _ELSE_ 0.0 _ENDIF_
_tNDredBent_	dredging_flux_of_N_Bent_on_lake_sediment	gN/m2/d	_tNDredBent_ = _IF_ (_InclWeb_ _EQ_ _TRUE_) _THEN_ _akDredBent_ * _sNBent_ _ELSE_ 0.0 _ENDIF_
_tDDredVeg_	dredging_flux_of_DW_Veg_on_lake_sediment	gDW/m2/d	_tDDredVeg_ = _akDred_ * _sDVeg_
_tPDredVeg_	dredging_flux_of_P_Veg_on_lake_sediment	gP/m2/d	_tPDredVeg_ = _akDred_ * _sPVeg_
_tNDredVeg_	dredging_flux_of_N_Veg_on_lake_sediment	gN/m2/d	_tNDredVeg_ = _akDred_ * _sNVeg_
_tDDredNetTot_	total_DW_dredging_flux	gDW/m2/d	_tDDredNetTot_ = _tDDredDetS_ - _tDDredNetSoil_ + _tDDredPhytS_ + _tDDredBent_ + _tDDredVeg_
_tPDredNetTot_	total_P_dredging_flux	gP/m2/d	_tPDredNetTot_ = _tPDredDetS_ - _tPDredNetHumS_ + _tPDredAIMS_ + _tPDredPhytS_ + _tPDredBent_ + _tPDredVeg_
_tNDredNetTot_	total_N_dredging_flux	gN/m2/d	_tNDredNetTot_ = _tNDredDetS_ - _tNDredNetHumS_ + _tNDredPhytS_ + _tNDredBent_ + _tNDredVeg_
_tSiDredTot_	total_Si_dredging_flux	gSi/m2/d	_tSiDredTot_ = _tSiDredDetS_ + _cSiDDiat_ * _tDDredDiatS_
_tDIMS_	increase_in_inorganic_matter_in_sediment	gDW/m2/d	_tDIMS_ = _tDAbioIMS_
_tDHumS_	increase_in_sediment_humus_in_lake	gDW/m2/d	_tDHumS_ = _tDAbioHumS_
_tDDetS_	increase_in_sediment_detritus_in_lake	gDW/m2/d	_tDDetS_ = _tDAbioDetS_ + _tDPrimDetS_ + _tDWebDetS_ + _tDBedDetS_
_vDeltaS_	turnover_depth_in_lake	m/d	_vDeltaS_ = (_tDIMS_ / _cRhoIM_ +(_tDHumS_ + _tDDetS_) / _cRhoOM_)/(1.0 - _bPorS_)
_tDBurIM_	burial_flux_of_DW_in_inorganic_matter_in_lake	gDW/m2/d	_tDBurIM_ = _IF_ (_vDeltaS_ _GE_ 0.0) _THEN_ ((_tDHumS_ + _tDDetS_) +(_cRhoOM_ / _cRhoIM_) * _tDIMS_) / ((_sDHumS_ + _sDDetS_) / _sDIMS_ + _cRhoOM_ / _cRhoIM_) _ELSE_ ((_tDHumS_ + _tDDetS_) +(_cRhoOM_ / _cRhoIM_) * _tDIMS_) / (_fDOrgSoil_ /(1.0 - _fDOrgSoil_) + _cRhoOM_ / _cRhoIM_) _ENDIF_
_tDBurOM_	burial_flux_of_DW_in_organic_matter_in_lake	gDW/m2/d	_tDBurOM_ = _IF_ (_vDeltaS_ _GE_ 0.0) _THEN_ (_sDHumS_ + _sDDetS_) / _sDIMS_ * _tDBurIM_ _ELSE_ _fDOrgSoil_ /(1.0 - _fDOrgSoil_) * _tDBurIM_ _ENDIF_
_tDBurDet_	burial_flux_of_DW_in_detritus_in_lake	gDW/m2/d	_tDBurDet_ = _IF_ (_vDeltaS_ _GE_ 0.0) _THEN_ _sDDetS_ /(_sDHumS_ + _sDDetS_) * _tDBurOM_ _ELSE_ 0.0 _ENDIF_
_tDBurHum_	burial_flux_of_DW_in_humus_in_lake	gDW/m2/d	_tDBurHum_ = _IF_ (_vDeltaS_ _GE_ 0.0) _THEN_ _tDBurOM_ - _tDBurDet_ _ELSE_ _tDBurOM_ _ENDIF_
_tDBurTot_	total_DW_burial_flux_in_lake	gDW/m2/d	_tDBurTot_ = _IF_ (_vDeltaS_ _GE_ 0.0) _THEN_ _tDBurIM_ + _tDBurOM_ _ELSE_ _tDBurIM_ + _tDBurOM_ _ENDIF_
_tPBurHum_	burial_flux_of_P_in_humus_in_lake	gP/m2/d	_tPBurHum_ = _IF_ (_vDeltaS_ _GE_ 0.0) _THEN_ _rPDHumS_ * _tDBurHum_ _ELSE_ _cPDSoilOM_ * _tDBurHum_ _ENDIF_
_tPBurDet_	burial_flux_of_P_in_detritus_in_lake	gP/m2/d	_tPBurDet_ = _IF_ (_vDeltaS_ _GE_ 0.0) _THEN_ _rPDDetS_ * _tDBurDet_ _ELSE_ 0.0 _ENDIF_
_tPBurAIM_	burial_flux_of_P_absorbed_onto_inorganic_matter_in_lake	gP/m2/d	_tPBurAIM_ = _IF_ (_vDeltaS_ _GE_ 0.0) _THEN_ _sPAIMS_ / _sDIMS_ * _tDBurIM_ _ELSE_ 0.0 _ENDIF_
_tPBurPO4_	burial_flux_of_dissolved_P_in_lake	gP/m2/d	_tPBurPO4_ = _IF_ (_vDeltaS_ _GE_ 0.0) _THEN_ _sPO4S_ *(_vDeltaS_ / _cDepthS_) _ELSE_ _cPO4Ground_ *(_bPorS_ * _vDeltaS_) _ENDIF_
_tPBurTot_	total_P_burial_flux_in_lake	gP/m2/d	_tPBurTot_ = _IF_ (_vDeltaS_ _GE_ 0.0) _THEN_ _tPBurDet_ + _tPBurHum_ + _tPBurAIM_ + _tPBurPO4_ _ELSE_ _tPBurHum_ + _tPBurAIM_ + _tPBurPO4_ _ENDIF_
_tNBurHum_	burial_flux_of_N_in_humus_in_lake	gN/m2/d	_tNBurHum_ = _IF_ (_vDeltaS_ _GE_ 0.0) _THEN_ _rNDHumS_ * _tDBurHum_ _ELSE_ _cNDSoilOM_ * _tDBurHum_ _ENDIF_
_tNBurDet_	burial_flux_of_N_in_detritus_in_lake	gN/m2/d	_tNBurDet_ = _IF_ (_vDeltaS_ _GE_ 0.0) _THEN_ _rNDDetS_ * _tDBurDet_ _ELSE_ 0.0 _ENDIF_
_tNBurNH4_	burial_flux_of_dissolved_NH4_in_lake	gN/m2/d	_tNBurNH4_ = _IF_ (_vDeltaS_ _GE_ 0.0) _THEN_ _sNH4S_ *(_vDeltaS_ / _cDepthS_) _ELSE_ _cNH4Ground_ *(_bPorS_ * _vDeltaS_) _ENDIF_
_tNBurNO3_	burial_flux_of_dissolved_NO3_in_lake	gN/m2/d	_tNBurNO3_ = _IF_ (_vDeltaS_ _GE_ 0.0) _THEN_ _sNO3S_ *(_vDeltaS_ / _cDepthS_) _ELSE_ _cNO3Ground_ *(_bPorS_ * _vDeltaS_) _ENDIF_
_tNBurTot_	total_N_burial_flux_in_lake	gN/m2/d	_tNBurTot_ = _IF_ (_vDeltaS_ _GE_ 0.0) _THEN_ _tNBurDet_ + _tNBurHum_ + _tNBurNH4_ + _tNBurNO3_ _ELSE_ _tNBurHum_ + _tNBurNH4_ + _tNBurNO3_ _ENDIF_
_tSiBurDet_	burial_flux_of_Si_in_detritus_in_lake	gSi/m2/d	_tSiBurDet_ = _IF_ (_vDeltaS_ _GE_ 0.0) _THEN_ _rSiDDetS_ * _tDBurDet_ _ELSE_ 0.0 _ENDIF_
_tSiBurTot_	total_Si_burial_flux_in_lake	gSi/m2/d	_tSiBurTot_ = _IF_ (_vDeltaS_ _GE_ 0.0) _THEN_ _tSiBurDet_ _ELSE_ 0.0 _ENDIF_
_vDeltaW_	lake_water_depth_change	m/d	_vDeltaW_ = _IF_ (_ConstDepth_ _EQ_ _TRUE_) _THEN_ 0.0 _ELSE_ - _vDeltaS_ _ENDIF_
_aRelDeltaW_	relative_water_depth_change_due_to_sediment_turnover_AND_dredging	d-1	_aRelDeltaW_ = (_vDeltaW_ + _vDredDepthW_) / _sDepthW_
_tDMarsTotT_	Mass_balance_totals_of_DW_marsh_water_and_vegetation_module	g/m2lake/d	_tDMarsTotT_ = _IF_ (_InclMarsh_ _EQ_ _TRUE_ _AND_ _fMarsh_ _GT_ _NearZero_) _THEN_ (- _tDBurTotM_ - _wDMinDetWM_ * _sDepthWM_ -(1.0 - _fRefrDetS_) * _tDMinDetSM_ - _tDMinHumSM_ + _tDProdPhra_ - _tDRespShootPhra_ - _tDRespRootPhra_ - _tDManShootPhra_) * _fMarsh_ _ELSE_ 0.0 _ENDIF_
_tPMarsTotT_	Mass_balance_totals_of_P_marsh_water_and_vegetation_module	g/m2lake/d	_tPMarsTotT_ = _IF_ (_InclMarsh_ _EQ_ _TRUE_ _AND_ _fMarsh_ _GT_ _NearZero_) _THEN_ (- _tPInfPO4SM_ - _tPDifGroundPO4M_ - _tPBurTotM_ - _tPChemPO4M_ - _tPManShootPhra_) * _fMarsh_ _ELSE_ 0.0 _ENDIF_
_tNMarsTotT_	Mass_balance_totals_of_N_marsh_water_and_vegetation_module	g/m2lake/d	_tNMarsTotT_ = _IF_ (_InclMarsh_ _EQ_ _TRUE_ _AND_ _fMarsh_ _GT_ _NearZero_) _THEN_ (- _tNInfNH4SM_ - _tNInfNO3SM_ - _tNDifGroundNO3M_ - _tNDifGroundNH4M_ - _tNBurTotM_ - _wNDenitWM_ * _sDepthWM_ - _tNDenitSM_ - _tNManShootPhra_) * _fMarsh_ _ELSE_ 0.0 _ENDIF_
_tSiMarsTotT_	Mass_balance_totals_of_SI_marsh_water_and_vegetation_module	g/m2lake/d	_tSiMarsTotT_ = _IF_ (_InclMarsh_ _EQ_ _TRUE_ _AND_ _fMarsh_ _GT_ _NearZero_) _THEN_ - _tSiBurDetM_ * _fMarsh_ _ELSE_ 0.0 _ENDIF_
_aDTotT_	total_DW_in_system	gD/m2	_aDTotT_ = (_sDIMW_+_sDDetW_+_sDDiatW_+_sDGrenW_+_sDBlueW_+_sDZoo_) * _sDepthW_ +_aDFish_+_sDPisc_+_aDVeg_ +_sDIMS_+_sDHumS_+_sDDetS_+_sDDiatS_+_sDGrenS_+_sDBlueS_+_sDBent_ + _aDTotM_
_aNTotT_	total_N_in_system	gN/m2	_aNTotT_ = (_sNH4W_+_sNO3W_+_sNDetW_+_sNDiatW_+_sNGrenW_+_sNBlueW_ +_sNZoo_)*_sDepthW_ +_aNFish_+_aNPisc_+_aNVeg_ +_sNH4S_+_sNO3S_+_sNDetS_+_sNHumS_+_sNDiatS_+_sNGrenS_+_sNBlueS_ +_sNBent_ + _aNTotM_
_aPTotT_	total_P_in_system	gP/m2	_aPTotT_ = (_sPO4W_+_sPDetW_+_sPDiatW_+_sPGrenW_+_sPBlueW_ +_sPZoo_+_sPAIMW_) * _sDepthW_ +_aPFish_+_aPPisc_+_aPVeg_ +_sPO4S_+_sPDetS_+_sPHumS_+_sPDiatS_+_sPGrenS_+_sPBlueS_ +_sPAIMS_+_sPBent_ + _aPTotM_
_aSiTotT_	total_Si_in_system	gSi/m2	_aSiTotT_ = (_sSiO2W_ + _sSiDetW_ + _cSiDDiat_*_sDDiatW_) *_sDepthW_ + _sSiDetS_ + _cSiDDiat_*_sDDiatS_ + _aSiTotM_
_aDError_	DW_mass_balance_error	gD/m2	_aDError_ = _aDTotT_ - _sDExtTotT_
_aNError_	N_mass_balance_error	gN/m2	_aNError_ = _aNTotT_ - _sNExtTotT_
_aPError_	P_mass_balance_error	gP/m2	_aPError_ = _aPTotT_ - _sPExtTotT_
_aSiError_	Si_mass_balance_error	gSi/m2	_aSiError_ = _aSiTotT_ - _sSiExtTotT_
_dDepthW_	derivative_for_water_depth_change_in_lake_water	m/d	_dDepthW_ = _vTranDepthW_ + _vDeltaW_ + _vDredDepthW_
_dNH4W_	derivative_for_N_ammonium_in_water_in_lake_water	mgN/l/d	_dNH4W_ = _wNTranNH4W_ + _wNAbioNH4W_ + _wNPrimNH4W_ + _wNBedNH4W_ + _wNWebNH4W_ + _cNBackLoad_ / _sDepthW_ - _aRelDeltaW_ * _sNH4W_ - _wNExchNH4_
_dNO3W_	derivative_for_N_nitrate_in_water_in_lake_water	mgN/l/d	_dNO3W_ = _wNTranNO3W_ + _wNAbioNO3W_ + _wNPrimNO3W_ + _wNBedNO3W_ + _wNWebNO3W_ - _aRelDeltaW_ * _sNO3W_ - _wNExchNO3_
_dPO4W_	derivative_for_P_SRP_in_water_in_lake_water	mgP/l/d	_dPO4W_ = _wPTranPO4W_ + _wPAbioPO4W_ + _wPPrimPO4W_ + _wPBedPO4W_ + _wPWebPO4W_ + _cPBackLoad_ / _sDepthW_ - _aRelDeltaW_ * _sPO4W_ - _wPExchPO4_
_dPAIMW_	derivative_for_P_P-adsorbed_onto_IM_in_water_in_lake_water	mgP/l/d	_dPAIMW_ = _wPTranAIMW_ + _wPAbioAIMW_ - _aRelDeltaW_ * _sPAIMW_ - _wPExchAIM_
_dSiO2W_	derivative_for_Si_dissolved_silica_in_water_in_lake_water	mgSi/l/d	_dSiO2W_ = _wSiTranSiO2_ + _wSiAbioSiO2W_ + _wSiPrimSiO2W_ - _aRelDeltaW_ * _sSiO2W_ - _wSiExchSiO2_
_dO2W_	derivative_for_O2_oxygen_in_water_in_lake_water	gO2/m3/d	_dO2W_ = _wO2TranW_ + _wO2AbioW_ + _wO2PrimW_ + _tO2BedW_ / _sDepthW_ - _aRelDeltaW_ * _sO2W_ - _wO2Exch_
_dDDetW_	derivative_for_DW_Detritus_in_lake_water	mg/l/d	_dDDetW_ = _wDTranDetW_ + _wDAbioDetW_ + _wDPrimDetW_ + _wDBedDetW_ + _wDWebDetW_ - _aRelDeltaW_ * _sDDetW_ - _wDExchDet_
_dNDetW_	derivative_for_N_Detritus_in_lake_water	mgN/l/d	_dNDetW_ = _wNTranDetW_ + _wNAbioDetW_ + _wNPrimDetW_ + _wNBedDetW_ + _wNWebDetW_ - _aRelDeltaW_ * _sNDetW_ - _wNExchDet_
_dPDetW_	derivative_for_P_Detritus_in_lake_water	mgP/l/d	_dPDetW_ = _wPTranDetW_ + _wPAbioDetW_ + _wPPrimDetW_ + _wPBedDetW_ + _wPWebDetW_ - _aRelDeltaW_ * _sPDetW_ - _wPExchDet_
_dSiDetW_	derivative_for_Si_Detritus_in_lake_water	mgSi/l/d	_dSiDetW_ = _wSiTranDetW_ + _wSiAbioDetW_ + _wSiPrimDetW_ + _wSiWebDetW_ - _aRelDeltaW_ * _sSiDetW_ - _wSiExchDet_
_dDIMW_	derivative_for_DW_inorg_matter_in_water_in_lake_water	mg/l/d	_dDIMW_ = _wDTranIMW_ + _wDAbioIMW_ - _aRelDeltaW_ * _sDIMW_ - _wDExchIM_
_dDDiatW_	derivative_for_DW_Diatoms_in_lake_water	mg/l/d	_dDDiatW_ = _wDTranDiat_ + _wDPrimDiatW_ + _wDWebDiatW_ - _aRelDeltaW_ * _sDDiatW_ - _wDExchDiat_
_dNDiatW_	derivative_for_N_Diatoms_in_lake_water	mgN/l/d	_dNDiatW_ = _wNTranDiat_ + _wNPrimDiatW_ + _wNWebDiatW_ - _aRelDeltaW_ * _sNDiatW_ - _wNExchDiat_
_dPDiatW_	derivative_for_P_Diatoms_in_lake_water	mgP/l/d	_dPDiatW_ = _wPTranDiat_ + _wPPrimDiatW_ + _wPWebDiatW_ - _aRelDeltaW_ * _sPDiatW_ - _wPExchDiat_
_dDGrenW_	derivative_for_DW_Greens_in_lake_water	mg/l/d	_dDGrenW_ = _wDTranGren_ + _wDPrimGrenW_ + _wDWebGrenW_ - _aRelDeltaW_ * _sDGrenW_ - _wDExchGren_
_dNGrenW_	derivative_for_N_Greens_in_lake_water	mgN/l/d	_dNGrenW_ = _wNTranGren_ + _wNPrimGrenW_ + _wNWebGrenW_ - _aRelDeltaW_ * _sNGrenW_ - _wNExchGren_
_dPGrenW_	derivative_for_P_Greens_in_lake_water	mgP/l/d	_dPGrenW_ = _wPTranGren_ + _wPPrimGrenW_ + _wPWebGrenW_ - _aRelDeltaW_ * _sPGrenW_ - _wPExchGren_
_dDBlueW_	derivative_for_DW_Bluegreens_in_lake_water	mg/l/d	_dDBlueW_ = _wDTranBlue_ + _wDPrimBlueW_ + _wDWebBlueW_ - _aRelDeltaW_ * _sDBlueW_ - _wDExchBlue_
_dNBlueW_	derivative_for_N_Bluegreens_in_lake_water	mgN/l/d	_dNBlueW_ = _wNTranBlue_ + _wNPrimBlueW_ + _wNWebBlueW_ - _aRelDeltaW_ * _sNBlueW_ - _wNExchBlue_
_dPBlueW_	derivative_for_P_Bluegreens_in_lake_water	mgP/l/d	_dPBlueW_ = _wPTranBlue_ + _wPPrimBlueW_ + _wPWebBlueW_ - _aRelDeltaW_ * _sPBlueW_ - _wPExchBlue_
_dDZoo_	derivative_for_DW_Zooplankton_in_lake_water	mg/l/d	_dDZoo_ = _wDTranZoo_ + _wDWebZoo_ - _aRelDeltaW_ * _sDZoo_ - _wDExchZoo_
_dNZoo_	derivative_for_N_Zooplankton_in_lake_water	mgN/l/d	_dNZoo_ = _wNTranZoo_ + _wNWebZoo_ - _aRelDeltaW_ * _sNZoo_ - _wNExchZoo_
_dPZoo_	derivative_for_P_Zooplankton_in_lake_water	mgP/l/d	_dPZoo_ = _wPTranZoo_ + _wPWebZoo_ - _aRelDeltaW_ * _sPZoo_ - _wPExchZoo_
_dDFiAd_	derivative_for_DW_Adult_whitefish_in_lake_water	gD/m2/d	_dDFiAd_ = _tDWebFiAd_
_dDFiJv_	derivative_for_DW_Juvenile_whitefish_in_lake_water	gD/m2/d	_dDFiJv_ = _tDWebFiJv_
_dNFiAd_	derivative_for_N_Adult_whitefish_in_lake_water	gN/m2/d	_dNFiAd_ = _tNWebFiAd_
_dNFiJv_	derivative_for_N_Juvenile_whitefish_in_lake_water	gN/m2/d	_dNFiJv_ = _tNWebFiJv_
_dPFiAd_	derivative_for_P_Adult_whitefish_in_lake_water	gP/m2/d	_dPFiAd_ = _tPWebFiAd_
_dPFiJv_	derivative_for_P_Juvenile_whitefish_in_lake_water	gP/m2/d	_dPFiJv_ = _tPWebFiJv_
_dDPisc_	derivative_for_DW_predatory_fish_in_lake_water	g/m2/d	_dDPisc_ = _tDWebPisc_
_dNH4S_	derivative_for_N_Pore_water_ammonium_in_lake_water	gN/m2/d	_dNH4S_ = _tNAbioNH4S_ - _tNBurNH4_ + _tNPrimNH4S_ + _tNBedNH4S_ + _tNWebNH4S_
_dNO3S_	derivative_for_N_Pore_water_nitrate_in_lake_water	gN/m2/d	_dNO3S_ = _tNAbioNO3S_ - _tNBurNO3_ + _tNPrimNO3S_ + _tNBedNO3S_ + _tNWebNO3S_
_dPO4S_	derivative_for_P_Pore_water_SRP_in_lake_water	gP/m2/d	_dPO4S_ = _tPAbioPO4S_ - _tPBurPO4_ + _tPPrimPO4S_ + _tPBedPO4S_ + _tPWebPO4S_
_dPAIMS_	derivative_for_P_P-adsorbed_onto_IM_in_sediment_in_lake_sediment	gP/m2/d	_dPAIMS_ = _tPAbioAIMS_ - _tPBurAIM_ - _tPDredAIMS_
_dDDetS_	derivative_for_DW_Sediment_detritus_in_lake_sediment	g/m2/d	_dDDetS_ = _tDAbioDetS_ - _tDBurDet_ + _tDPrimDetS_ + _tDBedDetS_ + _tDWebDetS_ - _tDDredDetS_
_dNDetS_	derivative_for_N_Sediment_detritus_N_in_lake_sediment	gN/m2/d	_dNDetS_ = _tNAbioDetS_ - _tNBurDet_ + _tNPrimDetS_ + _tNBedDetS_ + _tNWebDetS_ - _tNDredDetS_
_dPDetS_	derivative_for_P_Sediment_detritus_P_in_lake_sediment	gP/m2/d	_dPDetS_ = _tPAbioDetS_ - _tPBurDet_ + _tPPrimDetS_ + _tPBedDetS_ + _tPWebDetS_ - _tPDredDetS_
_dSiDetS_	derivative_for_Si_Sediment_detritus_Si_in_lake_sediment	gSi/m2/d	_dSiDetS_ = _tSiAbioDetS_ - _tSiBurDet_ + _tSiPrimDetS_ + _tSiWebDetS_ - _tSiDredDetS_
_dDHumS_	derivative_for_DW_humus_in_lake_sediment	gD/m2/d	_dDHumS_ = _tDAbioHumS_ - _tDBurHum_ - _tDDredNetHumS_
_dNHumS_	derivative_for_N_humus_in_lake_sediment	gN/m2/d	_dNHumS_ = _tNAbioHumS_ - _tNBurHum_ - _tNDredNetHumS_
_dPHumS_	derivative_for_P_humus_in_lake_sediment	gP/m2/d	_dPHumS_ = _tPAbioHumS_ - _tPBurHum_ - _tPDredNetHumS_
_dDIMS_	derivative_for_DW_inorg_matter_in_sediment_in_lake_sediment	gD/m2/d	_dDIMS_ = _tDAbioIMS_ - _tDBurIM_ - _tDDredNetIMS_
_dDDiatS_	derivative_for_DW_Sed_Diatoms_in_lake_sediment	g/m2/d	_dDDiatS_ = _tDPrimDiatS_ + _tDWebDiatS_ - _tDDredDiatS_
_dNDiatS_	derivative_for_N_Sediment_diatoms_in_lake_sediment	gN/m2/d	_dNDiatS_ = _tNPrimDiatS_ + _tNWebDiatS_ - _tNDredDiatS_
_dPDiatS_	derivative_for_P_Sediment_diatoms_in_lake_sediment	gP/m2/d	_dPDiatS_ = _tPPrimDiatS_ + _tPWebDiatS_ - _tPDredDiatS_
_dDGrenS_	derivative_for_DW_Sed_Greens_in_lake_sediment	g/m2/d	_dDGrenS_ = _tDPrimGrenS_ + _tDWebGrenS_ - _tDDredGrenS_
_dNGrenS_	derivative_for_N_Sediment_green_algae_in_lake_sediment	gN/m2/d	_dNGrenS_ = _tNPrimGrenS_ + _tNWebGrenS_ - _tPDredGrenS_
_dPGrenS_	derivative_for_P_Sediment_green_algae_in_lake_sediment	gP/m2/d	_dPGrenS_ = _tPPrimGrenS_ + _tPWebGrenS_ - _tPDredGrenS_
_dDBlueS_	derivative_for_DW_Sed_Blue-greens_in_lake_sediment	g/m2/d	_dDBlueS_ = _tDPrimBlueS_ + _tDWebBlueS_ - _tDDredBlueS_
_dNBlueS_	derivative_for_N_Sediment_blue-greens_in_lake_sediment	gN/m2/d	_dNBlueS_ = _tNPrimBlueS_ + _tNWebBlueS_ - _tNDredBlueS_
_dPBlueS_	derivative_for_P_Sediment_blue-greens_in_lake_sediment	gP/m2/d	_dPBlueS_ = _tPPrimBlueS_ + _tPWebBlueS_ - _tPDredBlueS_
_dDVeg_	derivative_for_DW_Vegetation_in_lake_sediment	gD/m2/d	_dDVeg_ = _tDBedVeg_ - _tDDredVeg_
_dNVeg_	derivative_for_N_Vegetation_in_lake_sediment	gN/m2/d	_dNVeg_ = _tNBedVeg_ - _tNDredVeg_
_dPVeg_	derivative_for_P_Vegetation_in_lake_sediment	gP/m2/d	_dPVeg_ = _tPBedVeg_ - _tPDredVeg_
_dDBent_	derivative_for_DW_Zoobenthos_in_lake_sediment	gD/m2/d	_dDBent_ = _tDWebBent_ - _tDDredBent_
_dNBent_	derivative_for_N_Zoobenthos_in_lake_sediment	gN/m2/d	_dNBent_ = _tNWebBent_ - _tNDredBent_
_dPBent_	derivative_for_P_Zoobenthos_in_lake_sediment	gP/m2/d	_dPBent_ = _tPWebBent_ - _tPDredBent_
_dDepthWM_	derivative_for_water_depth_change_in_marsh_water	m/d	_dDepthWM_ = _IF_ (_InclMarsh_ _EQ_ _TRUE_ _AND_ _fMarsh_ _GT_ _NearZero_) _THEN_ _vTranDepthW_ + _vDeltaWM_ _ELSE_ 0.0 _ENDIF_
_dNH4WM_	derivative_for_N_NH4_in_water_in_marsh_water	gN/m3/d	_dNH4WM_ = _IF_ (_InclMarsh_ _EQ_ _TRUE_ _AND_ _fMarsh_ _GT_ _NearZero_) _THEN_ _tNDifNH4M_/_sDepthWM_ - _wNNitrWM_ + _wNMinDetWM_ - _tNEvNH4WM_/_sDepthWM_ - _tNInfNH4WM_/_sDepthWM_ + _wNExchNH4M_ - _aRelDeltaWM_ * _sNH4WM_ _ELSE_ 0.0 _ENDIF_
_dNO3WM_	derivative_for_N_NO3_in_water_in_marsh_water	gN/m3/d	_dNO3WM_ = _IF_ (_InclMarsh_ _EQ_ _TRUE_ _AND_ _fMarsh_ _GT_ _NearZero_) _THEN_ _tNDifNO3M_/_sDepthWM_ + _wNNitrWM_ - _wNDenitWM_ - _tNEvNO3WM_/_sDepthWM_ - _tNInfNO3WM_/_sDepthWM_ + _wNExchNO3M_ - _aRelDeltaWM_ * _sNO3WM_ _ELSE_ 0.0 _ENDIF_
_dPO4WM_	derivative_for_P_PO4_in_water_in_marsh_water	gP/m3/d	_dPO4WM_ = _IF_ (_InclMarsh_ _EQ_ _TRUE_ _AND_ _fMarsh_ _GT_ _NearZero_) _THEN_ - _tPInfPO4WM_ / _sDepthWM_ + _tPDifPO4M_ / _sDepthWM_ + _wPMinDetWM_ - _tPEvPO4WM_ / _sDepthWM_ - _wPSorpIMWM_ + _wPExchPO4M_ - _aRelDeltaWM_ * _sPO4WM_ _ELSE_ 0.0 _ENDIF_
_dPAIMWM_	derivative_for_P_P_adsorbed_onto_IM_in_water_in_marsh_water	gP/m3/d	_dPAIMWM_ = _IF_ (_InclMarsh_ _EQ_ _TRUE_ _AND_ _fMarsh_ _GT_ _NearZero_) _THEN_ - _tPSetAIMM_ / _sDepthWM_ + _wPSorpIMWM_ + _wPExchAIMM_ - _aRelDeltaWM_ * _sPAIMWM_ _ELSE_ 0.0 _ENDIF_
_dSiO2WM_	derivative_for_Si_SiO2_in_marsh_water	gP/m3/d	_dSiO2WM_ = _IF_ (_InclMarsh_ _EQ_ _TRUE_ _AND_ _fMarsh_ _GT_ _NearZero_) _THEN_ _wSiMinDetWM_ + _tSiMinDetSM_ / _sDepthWM_ + _wSiExchSiO2M_ - _aRelDeltaWM_ * _sSiO2WM_ _ELSE_ 0.0 _ENDIF_
_dO2WM_	derivative_for_O2_O2_in_water_in_marsh_water	gO2/m3/d	_dO2WM_ = _IF_ (_InclMarsh_ _EQ_ _TRUE_ _AND_ _fMarsh_ _GT_ _NearZero_) _THEN_ _tO2AerM_ / _sDepthWM_ - _wO2MinDetWM_ - _wO2NitrWM_ -(_tO2MinDetSM_ + _tO2NitrSM_) / _sDepthWM_ + _wO2ExchM_ - _aRelDeltaWM_ * _sO2WM_ _ELSE_ 0.0 _ENDIF_
_dDDetWM_	derivative_for_DW_Detritus_in_marsh_water	gD/m3/d	_dDDetWM_ = _IF_ (_InclMarsh_ _EQ_ _TRUE_ _AND_ _fMarsh_ _GT_ _NearZero_) _THEN_ _tDMortShootPhra_/_sDepthWM_ - _tDSetDetM_/_sDepthWM_ - _wDMinDetWM_ + _wDExchDetM_ - _aRelDeltaWM_ * _sDDetWM_ _ELSE_ 0.0 _ENDIF_
_dNDetWM_	derivative_for_N_detritus_in_marsh_water	gN/m3/d	_dNDetWM_ = _IF_ (_InclMarsh_ _EQ_ _TRUE_ _AND_ _fMarsh_ _GT_ _NearZero_) _THEN_ _tNMortShootPhra_ / _sDepthWM_ - _tNSetDetM_ / _sDepthWM_ - _wNMinDetWM_ + _wNExchDetM_ - _aRelDeltaWM_ * _sNDetWM_ _ELSE_ 0.0 _ENDIF_
_dPDetWM_	derivative_for_P_detritus_in_marsh_water	gP/m3/d	_dPDetWM_ = _IF_ (_InclMarsh_ _EQ_ _TRUE_ _AND_ _fMarsh_ _GT_ _NearZero_) _THEN_ _tPMortShootPhra_ / _sDepthWM_ - _tPSetDetM_ / _sDepthWM_ - _wPMinDetWM_ + _wPExchDetM_ - _aRelDeltaWM_ * _sPDetWM_ _ELSE_ 0.0 _ENDIF_
_dSiDetWM_	derivative_for_Si_detritus_in_marsh_water	gSi/m3/d	_dSiDetWM_ = _IF_ (_InclMarsh_ _EQ_ _TRUE_ _AND_ _fMarsh_ _GT_ _NearZero_) _THEN_ - _tSiSetDetM_ / _sDepthWM_ - _wSiMinDetWM_ + _wSiExchDetM_ - _aRelDeltaWM_ * _sSiDetWM_ _ELSE_ 0.0 _ENDIF_
_dDIMWM_	derivative_for_DW_Inorg_matter_in_marsh_water	gD/m3/d	_dDIMWM_ = _IF_ (_InclMarsh_ _EQ_ _TRUE_ _AND_ _fMarsh_ _GT_ _NearZero_) _THEN_ - _tDSetIMM_/_sDepthWM_ + _wDExchIMM_ - _aRelDeltaWM_ * _sDIMWM_ _ELSE_ 0.0 _ENDIF_
_dDDiatWM_	derivative_for_DW_diatoms_in_marsh_water	gD_m-3_d-1	_dDDiatWM_ = _IF_ (_InclMarsh_ _EQ_ _TRUE_ _AND_ _fMarsh_ _GT_ _NearZero_) _THEN_ _wDExchDiatM_ - _tDSetDiatM_ / _sDepthWM_ - _aRelDeltaWM_ * _sDDiatWM_ _ELSE_ 0.0 _ENDIF_
_dNDiatWM_	derivative_for_N_diatoms_in_marsh_water	gN_m-3_d-1	_dNDiatWM_ = _IF_ (_InclMarsh_ _EQ_ _TRUE_ _AND_ _fMarsh_ _GT_ _NearZero_) _THEN_ _wNExchDiatM_ - _tNSetDiatM_ / _sDepthWM_ - _aRelDeltaWM_ * _sNDiatWM_ _ELSE_ 0.0 _ENDIF_
_dPDiatWM_	derivative_for_P_diatoms_in_marsh_water	gP_m-3_d-1	_dPDiatWM_ = _IF_ (_InclMarsh_ _EQ_ _TRUE_ _AND_ _fMarsh_ _GT_ _NearZero_) _THEN_ _wPExchDiatM_ - _tPSetDiatM_ / _sDepthWM_ - _aRelDeltaWM_ * _sPDiatWM_ _ELSE_ 0.0 _ENDIF_
_dDGrenWM_	derivative_for_DW_greens_in_marsh_water	gD_m-3_d-1	_dDGrenWM_ = _IF_ (_InclMarsh_ _EQ_ _TRUE_ _AND_ _fMarsh_ _GT_ _NearZero_) _THEN_ _wDExchGrenM_ - _tDSetGrenM_ / _sDepthWM_ - _aRelDeltaWM_ * _sDGrenWM_ _ELSE_ 0.0 _ENDIF_
_dNGrenWM_	derivative_for_N_greens_in_marsh_water	gN_m-3_d-1	_dNGrenWM_ = _IF_ (_InclMarsh_ _EQ_ _TRUE_ _AND_ _fMarsh_ _GT_ _NearZero_) _THEN_ _wNExchGrenM_ - _tNSetGrenM_ / _sDepthWM_ - _aRelDeltaWM_ * _sNGrenWM_ _ELSE_ 0.0 _ENDIF_
_dPGrenWM_	derivative_for_P_greens_in_marsh_water	gP_m-3_d-1	_dPGrenWM_ = _IF_ (_InclMarsh_ _EQ_ _TRUE_ _AND_ _fMarsh_ _GT_ _NearZero_) _THEN_ _wPExchGrenM_ - _tPSetGrenM_ / _sDepthWM_ - _aRelDeltaWM_ * _sPGrenWM_ _ELSE_ 0.0 _ENDIF_
_dDBlueWM_	derivative_for_DW_blue-greens_in_marsh_water	gD_m-3_d-1	_dDBlueWM_ = _IF_ (_InclMarsh_ _EQ_ _TRUE_ _AND_ _fMarsh_ _GT_ _NearZero_) _THEN_ _wDExchBlueM_ - _tDSetBlueM_ / _sDepthWM_ - _aRelDeltaWM_ * _sDBlueWM_ _ELSE_ 0.0 _ENDIF_
_dNBlueWM_	derivative_for_N_blue-greens_in_marsh_water	gN_m-3_d-1	_dNBlueWM_ = _IF_ (_InclMarsh_ _EQ_ _TRUE_ _AND_ _fMarsh_ _GT_ _NearZero_) _THEN_ _wNExchBlueM_ - _tNSetBlueM_ / _sDepthWM_ - _aRelDeltaWM_ * _sNBlueWM_ _ELSE_ 0.0 _ENDIF_
_dPBlueWM_	derivative_for_P_blue-greens_in_marsh_water	gP_m-3_d-1	_dPBlueWM_ = _IF_ (_InclMarsh_ _EQ_ _TRUE_ _AND_ _fMarsh_ _GT_ _NearZero_) _THEN_ _wPExchBlueM_ - _tPSetBlueM_ / _sDepthWM_ - _aRelDeltaWM_ * _sPBlueWM_ _ELSE_ 0.0 _ENDIF_
_dDZooM_	derivative_for_DW_zooplankton_in_marsh_water	gD_m-3_d-1	_dDZooM_ = _IF_ (_FALSE_ _EQ_ _InclMarsh_ _OR_ _fMarsh_ _LE_ _NearZero_) _THEN_ 0.0 _ELSEIF_ (_InclWeb_ _EQ_ _TRUE_) _THEN_ _wDExchZooM_ - _aRelDeltaWM_ * _sDZooM_ _ELSE_ 0.0 _ENDIF_
_dNZooM_	derivative_for_N_zooplankton_in_marsh_water	gN_m-3_d-1	_dNZooM_ = _IF_ (_FALSE_ _EQ_ _InclMarsh_ _OR_ _fMarsh_ _LE_ _NearZero_) _THEN_ 0.0 _ELSEIF_ (_InclWeb_ _EQ_ _TRUE_) _THEN_ _wNExchZooM_ - _aRelDeltaWM_ * _sNZooM_ _ELSE_ 0.0 _ENDIF_
_dPZooM_	derivative_for_P_zooplankton_in_marsh_water	gP_m-3_d-1	_dPZooM_ = _IF_ (_FALSE_ _EQ_ _InclMarsh_ _OR_ _fMarsh_ _LE_ _NearZero_) _THEN_ 0.0 _ELSEIF_ (_InclWeb_ _EQ_ _TRUE_) _THEN_ _wPExchZooM_ - _aRelDeltaWM_ * _sPZooM_ _ELSE_ 0.0 _ENDIF_
_dNH4SM_	derivative_for_N_NH4_in_water_in_marsh_sediment	gN/m2/d	_dNH4SM_ = _IF_ (_InclMarsh_ _EQ_ _TRUE_ _AND_ _fMarsh_ _GT_ _NearZero_) _THEN_ _tNInfNH4WM_ - _tNInfNH4SM_ +(1.0-_fRefrDetS_) * _tNMinDetSM_ + _tNMinHumSM_ - _tNDifNH4M_ - _tNDifGroundNH4M_ - _tNNitrSM_ - _tNBurNH4M_ - _tNUptNH4PhraS_ + _tNEvNH4WM_ _ELSE_ 0.0 _ENDIF_
_dNO3SM_	derivative_for_N_NO3_in_marsh_sediment	gN/m2/d	_dNO3SM_ = _IF_ (_InclMarsh_ _EQ_ _TRUE_ _AND_ _fMarsh_ _GT_ _NearZero_) _THEN_ _tNInfNO3WM_ - _tNInfNO3SM_ + _tNNitrSM_ - _tNDenitSM_ - _tNDifNO3M_ - _tNDifGroundNO3M_ - _tNBurNO3M_ - _tNUptNO3PhraS_ + _tNEvNO3WM_ _ELSE_ 0.0 _ENDIF_
_dPO4SM_	derivative_for_P_PO4_in_marsh_sediment	gN/m2/d	_dPO4SM_ = _IF_ (_InclMarsh_ _EQ_ _TRUE_ _AND_ _fMarsh_ _GT_ _NearZero_) _THEN_ _tPInfPO4WM_ - _tPInfPO4SM_ + _tPEvPO4WM_ +(1.0-_fRefrDetS_) * _tPMinDetSM_ + _tPMinHumSM_ - _tPSorpIMSM_ - _tPDifPO4M_ - _tPDifGroundPO4M_ - _tPChemPO4M_ - _tPUptPhraS_ - _tPBurPO4M_ _ELSE_ 0.0 _ENDIF_
_dPAIMSM_	derivative_for_P_P_adsorbed_onto_IM_in_marsh_sediment	gP/m2/d	_dPAIMSM_ = _IF_ (_InclMarsh_ _EQ_ _TRUE_ _AND_ _fMarsh_ _GT_ _NearZero_) _THEN_ _tPSetAIMM_ - _tPBurAIMM_ + _tPSorpIMSM_ _ELSE_ 0.0 _ENDIF_
_dDDetSM_	derivative_for_DW_Detritus_in_marsh_sediment	gD/m2/d	_dDDetSM_ = _IF_ (_InclMarsh_ _EQ_ _TRUE_ _AND_ _fMarsh_ _GT_ _NearZero_) _THEN_ _tDMortRootPhra_ + _tDSetDetM_ - _tDMinDetSM_ + _tDSetPhytM_ - _tDBurDetM_ _ELSE_ 0.0 _ENDIF_
_dNDetSM_	derivative_for_N_detritus_in_marsh_sediment	gN/m2/d	_dNDetSM_ = _IF_ (_InclMarsh_ _EQ_ _TRUE_ _AND_ _fMarsh_ _GT_ _NearZero_) _THEN_ _tNMortRootPhra_ + _tNSetDetM_ - _tNMinDetSM_ + _tNSetPhytM_ - _tNBurDetM_ _ELSE_ 0.0 _ENDIF_
_dPDetSM_	derivative_for_P_detritus_in_marsh_sediment	gP/m2/d	_dPDetSM_ = _IF_ (_InclMarsh_ _EQ_ _TRUE_ _AND_ _fMarsh_ _GT_ _NearZero_) _THEN_ _tPMortRootPhra_ + _tPSetDetM_ - _tPMinDetSM_ + _tPSetPhytM_ - _tPBurDetM_ _ELSE_ 0.0 _ENDIF_
_dSiDetSM_	derivative_for_P_detritus_in_marsh_sediment	gP/m2/d	_dSiDetSM_ = _IF_ (_InclMarsh_ _EQ_ _TRUE_ _AND_ _fMarsh_ _GT_ _NearZero_) _THEN_ _tSiSetDetM_ - _tSiMinDetSM_ + _cSiDDiat_ * _tDSetDiatM_ - _tSiBurDetM_ _ELSE_ 0.0 _ENDIF_
_dDHumSM_	derivative_for_DW_sediment_humus_in_marsh_sediment	gD/m2/d	_dDHumSM_ = _IF_ (_InclMarsh_ _EQ_ _TRUE_ _AND_ _fMarsh_ _GT_ _NearZero_) _THEN_ _fRefrDetS_ * _tDMinDetSM_ - _tDMinHumSM_ - _tDBurHumM_ _ELSE_ 0.0 _ENDIF_
_dNHumSM_	derivative_for_N_sediment_humus_in_marsh_sediment	gN/m2/d	_dNHumSM_ = _IF_ (_InclMarsh_ _EQ_ _TRUE_ _AND_ _fMarsh_ _GT_ _NearZero_) _THEN_ _fRefrDetS_ * _tNMinDetSM_ - _tNMinHumSM_ - _tNBurHumM_ _ELSE_ 0.0 _ENDIF_
_dPHumSM_	derivative_for_P_sediment_humus_in_marsh_sediment	gP/m2/d	_dPHumSM_ = _IF_ (_InclMarsh_ _EQ_ _TRUE_ _AND_ _fMarsh_ _GT_ _NearZero_) _THEN_ _fRefrDetS_ * _tPMinDetSM_ - _tPMinHumSM_ - _tPBurHumM_ _ELSE_ 0.0 _ENDIF_
_dDIMSM_	derivative_for_DW_Inorg_matter_in_sediment_in_marsh_sediment	gD/m2/d	_dDIMSM_ = _IF_ (_InclMarsh_ _EQ_ _TRUE_ _AND_ _fMarsh_ _GT_ _NearZero_) _THEN_ _tDSetIMM_ - _tDBurIMM_ _ELSE_ 0.0 _ENDIF_
_dDRootPhra_	derivative_for_DW_biomass_root_reed_in_marsh_sediment	gD/m2/d	_dDRootPhra_ = _IF_ (_InclMarsh_ _EQ_ _TRUE_ _AND_ _fMarsh_ _GT_ _NearZero_) _THEN_ _tDProdRootPhra_ - _tDRespRootPhra_ - _tDMortRootPhra_ - _tDAllPhra_ + _tDRealPhra_ _ELSE_ 0.0 _ENDIF_
_dDShootPhra_	derivative_for_DW_biomass_shoot_reed_in_marsh_sediment	gD/m2/d	_dDShootPhra_ = _IF_ (_InclMarsh_ _EQ_ _TRUE_ _AND_ _fMarsh_ _GT_ _NearZero_) _THEN_ _tDProdShootPhra_ - _tDRespShootPhra_ - _tDMortShootPhra_ + _tDAllPhra_ - _tDRealPhra_ - _tDManShootPhra_ _ELSE_ 0.0 _ENDIF_
_dNRootPhra_	derivative_for_N_N_in_root_in_marsh_sediment	gN/m2/d	_dNRootPhra_ = _IF_ (_InclMarsh_ _EQ_ _TRUE_ _AND_ _fMarsh_ _GT_ _NearZero_) _THEN_ _tNUptRootPhra_ - _tNMortRootPhra_ - _tNTransPhra_ + _tNRetrPhra_ _ELSE_ 0.0 _ENDIF_
_dNShootPhra_	derivative_for_N_N_in_shoot_in_marsh_sediment	gN/m2/d	_dNShootPhra_ = _IF_ (_InclMarsh_ _EQ_ _TRUE_ _AND_ _fMarsh_ _GT_ _NearZero_) _THEN_ _tNUptShootPhra_ - _tNMortShootPhra_ + _tNTransPhra_ - _tNRetrPhra_ - _tNManShootPhra_ _ELSE_ 0.0 _ENDIF_
_dPRootPhra_	derivative_for_P_P_in_root_in_marsh_sediment	gP/m2/d	_dPRootPhra_ = _IF_ (_InclMarsh_ _EQ_ _TRUE_ _AND_ _fMarsh_ _GT_ _NearZero_) _THEN_ _tPUptRootPhra_ - _tPMortRootPhra_ - _tPTransPhra_ + _tPRetrPhra_ _ELSE_ 0.0 _ENDIF_
_dPShootPhra_	derivative_for_P_P_in_shoot_in_marsh_sediment	gP/m2/d	_dPShootPhra_ = _IF_ (_InclMarsh_ _EQ_ _TRUE_ _AND_ _fMarsh_ _GT_ _NearZero_) _THEN_ _tPUptShootPhra_ - _tPMortShootPhra_ + _tPTransPhra_ - _tPRetrPhra_ - _tPManShootPhra_ _ELSE_ 0.0 _ENDIF_
_dDExtTotT_	derivative_for_total_external_DW_flux_	gD/m2/d	_dDExtTotT_ = _uDLoad_ - _wDOutflTot_*_sDepthW_ + _wDTranZoo_ * _sDepthW_ - _tDBurTot_ + _tDAbioTotT_ + _tDPrimTotT_ + _tDBedTotT_ + _tDWebTotT_ + _tDMarsTotT_ - _tDDredNetTot_
_dNExtTotT_	derivative_for_total_external_N_flux_	gN/m2/d	_dNExtTotT_ = _uNLoad_ - _wNOutflTot_ * _sDepthW_ + _wNTranZoo_ * _sDepthW_ + _cNBackLoad_ - _tNBurTot_ + _tNAbioTotT_ + _tNPrimTotT_ + _tNBedTotT_ + _tNWebTotT_ + _tNMarsTotT_ - _tNDredNetTot_
_dPExtTotT_	derivative_for_total_external_P_flux_	gP/m2/d	_dPExtTotT_ = _uPLoad_ - _wPOutflTot_ * _sDepthW_ + _wPTranZoo_ * _sDepthW_ + _cPBackLoad_ - _tPBurTot_ + _tPAbioTotT_ + _tPPrimTotT_ + _tPBedTotT_ + _tPWebTotT_ + _tPMarsTotT_ - _tPDredNetTot_
_dSiExtTotT_	derivative_for_total_external_Si_flux_	gSi/m2/d	_dSiExtTotT_ = _uSiLoad_ - _wSiDilTot_*_sDepthW_ + _tSiAbioTotT_ - _tSiBurTot_ + _tSiPrimTotT_ + _tSiMarsTotT_ - _tSiDredTot_

<analyses>
name	type	time end	integration method	integration step
default run	simulation	20	ode45	0.1
